# Supplementary material for: A human-associated Spiroplasma ixodetis lineage responsible for infantile cataracts and adult febrile illness
Source: iScience. 2026 Mar 6;29(4):115233. doi: 10.1016/j.isci.2026.115233 (PMC13049210; doi:10.1016/j.isci.2026.115233)
Supplement: Table S1. List of reported human cases of infection with Spiroplasma, including details on major associated symptoms, Spiroplasma detection method, treatment and report of tick bites — Isolates SiRHI-GRM-P1 to GRM-P3 and SiRHI-SWD-P1 to SWD-P3 are from the six patients analyzed in this study. 16S rRNA∗: the positions of the sequence in relation to the S. ixodetis strain Y32 reference sequence, along with the accession number. CRP: C-reactive. ALT: alanine. AST: aspartate [file mmc2.xlsx]

## Sheet: Table S1
Table S1. List of reported human cases of infection with Spiroplasma, including details on major associated symptoms, Spiroplasma detection method, treatment and report of tick bites. Isolates SiRHI-GRM-P1 to GRM-P3 and SiRHI-SWD-P1 to SWD-P3 are from the six patients analyzed in this study. 16S rRNA*: the positions of the sequence in relation to the S. ixodetis strain Y32 reference sequence, alo…
	Spiroplasma isolate	Primary identification	Case geographic origin	Year of occurrence	Patient	Symptoms (excluding post-admission symptoms)	Spiroplasma identified localization	Detection method	16S rRNA*	Treatment	Identification of tick bite	Rural area	Reference
	SiRHI-GRM-P1	Spiroplasma sp.	Germany	2016	3-month-old boy born after full-term pregnancy	Bilateral cataracts, concomitant inflammation of anterior segments with corneal precipitates, posterior synechiae and small pupillary granulomata	Eyes	16S rRNA PCR and SANGER sequencing from vitreous material; TEM	72-1477 (1406 bp)	Systemic therapy with intravenous methylprednisolone (30 mg/hg/d, 3 d) and oral erythromycin (21 d) and topical steroids (3 w)	No	ND	Farassat et al. (2021)
	SiRHI-GRM-P2	S. ixodetis	Germany	2020	3-week-old premature child, born after 35 w and 5 d of gestation	White fleck OD, anterior uveitis, hyperemic iris with straight and prominent vessels	Eyes	16S rRNA PCR and SANGER sequencing from lens material; TEM	ND	Topical and systemic anti-inflammatory, antibiotic and IOP-lowering therapeutic regimen (5 w), intravitreally injection of dexamethasone, vancomycin and ceftazidime (4.44 mg/mL, 0.1 mL of 10 mg/mL vancomycin, 20 mg/mL), topical steroids postoperatively, then a contact lens was fitted and occlusion therapy	No	ND	Farassat et al. (2021)
case11	SiRHI-GRM-P3	Spiroplasma sp.	Germany	2021	3-day-old child with unremarkable medical history and born after full-term pregnancy	Bilateral cataracts, progressive and diffuse white	Eyes	16S rRNA PCR and SANGER sequencing from vitreous and lens material	53-1471 (1419 bp)	Preoperatively: none; intraoperatively: intracameral steroids and antibiotics, subconjunctival steroids; postoperatively: systemic antibiotics and topical steroids	Yes	ND	Van Os et al. (2025)
	SiRHI-SWD-P1	Spiroplasma sp.	Sweden	2024	77-year-old male (history of COPD, angina pectoris, hypertension)	Shortness of breath, fever and chills, nausea; increased levels of CRP and ALT	Blood	16S rRNA PCR and SANGER sequencing	107-1469 (1363 bp)	Doxycyclin (200mg 1x/d, 1 day; 100mg 1x/d, 6 days)	No	Yes	This study
	SiRHI-SWD-P2	Spiroplasma sp.	Sweden	2024	52-year-old previously healthy male	Fever and chills, headache, vertigo; thrombocytopenia; increased levels of CRP and ALT	Blood	16S rRNA PCR and SANGER sequencing	107-1469 (1363 bp)	Doxycyclin (100mg 2x/d for 10 days)	No	Yes	This study
	SiRHI-SWD-P3	Spiroplasma sp.	Sweden	2024	75-year-old male (history of atrial fibrillation, hypertension, rectal cancer)	Fever and chills, chest pain; thrombocytopenia; increased level of CRP.	Blood	16S rRNA PCR and SANGER sequencing	107-1469 (1363 bp)	Doxycyclin (200mg 1x/d, 1 day; 100mg 1x/d, 9 days)	Yes	Yes	This study
	Unnamed	S. ixodetis	Germany	November 1996	4-month-old premature child with history of recurring infections and oligohydramnios during the pregnancy and mycoplasma infection diagnosed in vaginal smears then treated with erythromycin and corticosteroids 3 d prior to the child's delivery	Unilateral cataract with anterior uveitis	Eyes	Broad-range 16S rRNA sequencing from Lensectomy/vitrectomy material; TEM	1190-1390 (201 bp)	Ampicillin (10 d) with tobramycin sulfate (8 d) and erythromycin (7 d), then Isoptomax eye drops (dexamethasone 1 mg, neomycin sulfate 5 mg, polymyxin-B-sulfate 6000 IU, every 2 d) with Dexasine SE (dexamethasone-21-dihydrogenphosphate 1 mg, evry 2 h) and atropine 0.1% (2x/d), surgeries then topical antibiotics, corticosteroids (Isoptomax) with intravenous acyclovir (40 mg 3x/d, 12 d) and intrave…	No	ND	Lorenz et al. (2002)
case9	Unnamed	Spiroplasma sp.	Giessen, Germany	2009	6-month-old child with history of maternal infection of upper respiratory tract infection during pregnancy and born after full-term pregnancy	Bilateral cataracts and heterochromia; severe anterior uveitis	Eyes	16S rRNA PCR and SANGER sequencing on lens material; TEM on lens material; not detected in blood and aqueous humor	ND	Surgery	No	ND	Van Os et al. (2025) and Lorenz et al. (poster)
case10	Unnamed	Spiroplasma sp.	Giessen, Germany	2010	8-month-old premature child, born after 26 w and 5 d of gestation, with history of intravitreal bevacizumab for acute retinopathy of prematurity (ROP) at 35+1 weeks, pulmonary, cardiological and cerebral symptoms, hernia and epilepsy, and history of maternal untreated amnion infection, diabetes and nicotine abuse post-menstrual age	Bilateral progressive and asymmetric cataracts; endogenous endophthalmitis of unknown origin	Eyes	TEM on lens material; not detected by 16S rRNA PCR on lensectomy material, serum and aqueous humor	ND	Surgery	No	ND	Van Os et al. (2025) and Lorenz et al. (poster)
case16	Unnamed	Spiroplasma sp.	Vienna, Austria	2012	3-month-old girl born after full-term pregnancy with congenital clump feet	Unilateral cataract	Eyes	16S rRNA PCR and SANGER sequencing from lens and vitreous material; cultures	ND	Surgery; topical prednisolone acetate eye drops (10 mg/mL, 6x/d), ofloxacine (3 mg/mL, 4x/d), bromfenac (0.9 mg:mL, 3x/d); right eye none responsive to corticoid eye drops, then systemic antimicrobial treatment with erythromycin , then surgery; after systemic erythromycin treatment extended 3 w	No	Yes	Van Os et al. (2025) and Stifter et al. (poster)
case17	Unnamed	Spiroplasma sp.	Austria	2013	3-month-old girl with unremarkable medical history and born after full-term pregnancy	Total cataract on right eye combined with anterior uveitis; progressive cataract until the age of 6 months on left eye	Eyes	16S rRNA PCR and SANGER sequencing from lens and vitreous material; cultures	ND	Surgery; topical prednisolone acetate eye drops (10 mg/mL, 6x/d), ofloxacine (3 mg/mL, 4x/d), bromfenac (0.9 mg:mL, 3x/d)	No	No	Van Os et al. (2025)
	14_00057	S. ixodetis	France	January 2014	26-day-old girl with unremarkable medical history and born after normal full-term pregnancy without delivery complications	Bilateral leukocoria; bilateral anterior uveitis; large keratic precipitates; iris nodules; posterior synechiae; cyclitic membrane; cataract	Eyes	16S rRNA PCR and SANGER sequencing from lens and anterior vitreous aspirates	95-1400 (1306 bp) (MN207005)	Topical dexamethasone (8 drops/d), topical atropine (0.3%, 2 drops/d) and oral josamycin (125 mg 2x/d); surgery	No	Yes	Matet et al. (2020)
	18_00012	S. ixodetis	France	January 2018	3-day-old boy with unremarkable medical history and born after full-term pregnancy	Bilateral cataracts; large keratic precipitates; posterior synechiae; immature dilated iris vessels; right eye slightly microphthalmic	Eyes	16S rRNA PCR and SANGER sequencing from lens material	100-1383 (1284 bp) (MN166760)	Surgery, then topical dexamethasone (4 drops/d, progressive tapering over 3 m) and atropine (0.3%, 1 drop/d, 1 m)	No	Yes	Matet et al. (2020)
	19_00020	S. ixodetis	France	January 2019	1-month-old boy with unremarkable medical history and born after 36-week gestation	Unilateral eye leukocoria; large keratic white deposits; total cataract; posterior synechiae; immature dilated iris vessels	Eyes	16S rRNA PCR and SANGER sequencing from lens material; TEM	100-1350 (1251 bp) (MN166762)	Surgery, then oral josamycin (125 mg 2x/d, 10 d), topical atropine (0.3% 2x/d, 1 m), topical drops combining neomycin, polymixin B and dexamethasone (4x/d, progressive tapering over 1 m)	No	No	Matet et al. (2020)
case15	OUS	S. ixodetis	Norway	2019	3-day-old girl born after full-term pregnancy, with history of maternal bronchitis in the third trimester, paternal acute sarcoidosis four years earlier	Unilateral anterior uveitis; multiple mutton-fat precipitates; posterior synechiae; atrophy and hyperemia of the iris; lens deformation	Eyes	16S rRNA PCR and SANGER sequencing from lens material, not detected by cultures and TEM	56-693 (638 bp) (PQ451577)	Timolol eye drops 1mg/ml, then topical and systemic steroids (prednisolone 1.7 mg/kg, 3 w) and systemic erythromycin for 3 w; surgery; after treatment with macrolides for 5 d and systemic steroids for total of 7 w, timolol eye drops supplemented 4 w post-surgery with brinzolamide eye drops (2x/d)	No	Yes	Van Os et al. (2025)
case12	21_00006	S. ixodetis	France	2020	10-day-old boy with unremarkable medical history and born after full-term pregnancy, history of congenital glaucoma in a paternal uncle	Unilateral right anterior uveitis; large endothelial precipitates; endothelial and iris nodules; posterior synechiae; immature dilated iris vessels; cataract	Eyes	16S rRNA PCR and SANGER sequencing from crystalline lens samples; cultures (A7 agar medium) from lens aspirates	ND	Topical dexamethasone (4 drops/d), atropine 0.3% (2 drops/d), oral josamycin (125 mg 2x/d); surgery	No	No	Van Os et al. (2025)
case8	Unnamed	S. ixodetis	Bucharest, Romania	2022	2-week-old girl with unremarkable medical history and born after full-term pregnancy	Bilateral anterior uveitis with an asymmetrical cataracts; large endothelial precipitates; extensive posterior synechiae and a pupillary membrane with iris vascularization extending to the anterior lens capsule	Eyes	16S rRNA PCR and SANGER sequencing from lens material and fibrous plaque	ND	Topical dexamethasone, tropicamide, and dorzolamide/timolol combination, with IV methylprednisolone and clindamycin (lincosamide antibiotic); when inflammation decreased clindamycin switched to josamycin; surgery; fixed combination eye drops of tobramycin/dexamethasone (6x/d, 1 w, then 3x/d, 1 w), in addition diclofenac ey drops (4x/d, 1 m), and combination of dorzolamide/timolol in left eye for …	Yes	Yes	Van Os et al. (2025)
case13	22_00014	S. ixodetis	France	2022	16-day-old girl with unremarkable medical history and born after full-term pregnancy	Unilateral right anterior uveitis; large endothelial precipitates; endothelial and iris nodules; posterior synechiae; immature dilated iris vessels; cataract	Eyes	16S rRNA PCR and SANGER sequencing from crystalline lens samples; cultures	ND	Topical dexamethasone (6 drops/d), atropine (0.3%, 2 drops/d), intraocular pressure-lowering treatment, oral josamycin (125 mg 2x/d); surgery; relapse one month after surgery: dexamethasone (1 drop/d) with polymyxin b sulfate and neomycin sulfate, then 4 drops/d in combination wih oral josamycin (125 mg 2x/d); second relapse: topical cortisosteroids (6 drops/d, 3 m)	No	ND	Van Os et al. (2025)
	Unnamed	S. ixodetis	Luxembourg	ND	19-day-old boy	Unilateral buphthalmos, keratic precipitates, iris granulomata and pupillary seclusion	Eyes	Microbial culture on agar medium A7 of a lens sample	ND	Oral josamycin, topical steroids and beta-blockers (2 w)	No	ND	Martin et al. (2023)
	Unnamed	S. ixodetis	Belgium	ND	1-month-old girl with unremarkable medical history and born after full-term pregnancy	Blurring of the left eye from the age of 1 week with C-shaped white corneal infltrate; central corneal epitheliopathy with stromal oedema and white endothelial precipitates and suspiscion of herpetic keratouveitis; bilateral anterior uveitis with posterior synechiae and cataract and in the left eye a 360° of iridocorneal apposition and a white cataract with dilated iris vessels extending from the…	Eyes	Broad-range 16S rRNA sequencing from aspirates of the right lens	ND	Intravenous acyclovir (2 w), changed to topical prednisolone 1%, dorzolamide/timolol, latanoports and tropicamide in association with systemic intraocular pressure lowering therapy; a bilateral anterior chamber tap and a posterior synechiolysis with an iridectomy, in association with intracamerally-injected cefuroxime, then empirical broad spectrum antimicrobial therapy with oral trimethoprim/sul…	ND	ND	Van Haecke et al. (2024)
case14	Unnamed	Spiroplasma sp.	Netherlands	ND	11-week-old girl, born after 37 w of gestation, with history of respiratory infection, and maternal history of pre-eclampsia and COVID infection during the pregnancy	Anterior uveitis with mutton fat corneal endothelial precipitates; prominent iris vessels; a small non-reactive pupil with posterior synechiae; cataract	Eyes	16S rRNA PCR and SANGER sequencing from lens aspirates	ND	prednisolone (3 eye drops 3x/d) and cyclopentolate (0.5% drops, 2x/d); surgery; betamethasone and cefuroxime administered; topical tobramycin/dexamethasone combination (4x/d) and cyclopentalate (0.5% 2x/d); surgery; oral azithromycin (40 mg/ml, 52 mg 1x/d, 3 w); surgery despite topical treatment with timolol and dorzolamide (2x/d)	No	No	Van Os et al. (2025)
case18	Unnamed	S. ixodetis	Switzerland	ND	Premature girl, born after 31 w and 3 d of gestation	Anterior uveitis with fibrinous reaction and large, irregularly shaped endothelial precipitates in right eye; hazy appearing endothelium in left eye; posterior synechiae and immature dilated iris vessels	Eyes	16S rRNA PCR and SANGER sequencing from combined lens and anterior chamber fluid samples	ND	Topical prednisolone 1%, atropine 0.5%, timolol 0.25% and systemic azithromycin and topical moxifloxacin for 3 w; right eye with complementary steroid eye drops; surgery	No	Yes	Van Os et al. (2025)
	Clone Zurich	S. ixodetis	Switzerland	ND	70-year-old woman (12 y post-lung transplantation for scleroderma-associated interstitial lung disease; remained fully active; history of immunosuppression with prednisone, tacrolimus and mycophenolate mofetil and of antimicrobial prophylaxis with itraconazole, valacyclovir, sulfamethoxamole-trimethoprim and inhaled amphotericin)	Diffuse abdominal pain; diarrhea; fatigue; thrombocytopenia; increased levels of CRP and AST	Liver and blood	Microscopic studies on liver biopsy; broad-range 16S rRNA sequencing from blood and liver tissue samples	10-526 (517 bp) (KJ639831)	Ciprofloxacin, Saccharomyces boulardii and loperamide (5 d) followed by intravenous piperacillin-tazobactam, then changed to meropenem, then addition of doxycycline and azithromycin (66 d)	No	Yes	Mueller et al. (2015)
	Clone 558-2533-21	S. ixodetis	Kalmar, Sweden	July 2021	81-year-old previously healthy woman (immunocompetent)	Fever (up to 39°C); mild headache; thrombocytopenia; increased levels of CRP and ALT	Blood	16S rRNA PCR and SANGER sequencing	47-748 (702 bp) (OL636349)	Oral doxycycline (100 mg 2x/d, 10 d)	No (but frequent tick exposure)	Yes	Eimer et al. (2022)
	Clone 558-4107-21	S. ixodetis	Visby, Sweden	October 2021	76-year-old man (insulin-dependent type 2 diabetes, Crohn's disease, history of infliximab maintenance therapy and prednisolone taper, had been given penicillin V after tick bites for erythema migrans)	Fever; fatigue; pancytopenia with predominant thrombocytopenia and increased levels of CRP and ALT	Blood (serum)	Broad-range 16S rRNA sequencing	40-747 (708 bp) (OL636350)	Intravenous cefotaxime (4 d) followed by a doxycycline treatement at day 5 (100 mg 2x/d, 21 d)	Previously treated for tick bites	ND	Eimer et al. (2022)
	ST_HGUE	S. turonicum (Apis group)	Spain	ND	73-year-old woman (history of rheumatoid arthritis and 10-year treatment period with continuous biological disease-modifying antirheumatic agents; 1-year period of IgM deficiency; long-term cholestatic liver disease)	Fever (up to 38°C); proximal myalgia; headache; bilateral conjunctivitis; apathy; fatigue; progressive swelling of the limbs; increased levels of CRP, erythrocyte sedimentation rate and fibrinogen; mild bilateral posterobasal pleural effusion with bilateral infiltrates in frosted glass (heart failure)	Blood	Culture and 16S rRNA PCR and SANGER sequencing from blood cultures	126-1428 (1302 bp) (KJ596453)	Cefuroxime (2 w) then changed to piperacillin-tazobactam then changed to doxycycline and levofloxacin (2 m) and intravenous immunoglobulins (linked to IgM and IgG deficiency)	NA	NA	Aquilino et al. (2015)
	Unnamed	S. apis (Apis group)	France	February-April 2017	40-year-old man (X-linked agammaglobulinemia and febrile polyarthritis)	Feb.: migrating nonitchy papular eruption linked to lymphocytic dermatitis; Mar.: distal interphalangeal arthritis linked to lymphocytic infiltrate; Apr.: febrile arthritis, bilateral wrist, finger tenosynovitis, increased levels of CRP	Synovial fluid and blood	Culture and 16S rRNA PCR and SANGER sequencing	ND	Ceftriaxone (1 g/d), then addition of levofloxacin (500 mg 2x/d, 6 w) and amoxicillin/clavulanic acid (12 g/l, 200 mg/d), then changed to doxycycline (200 mg 2x/d) and azithromycin (500 mg/d) (6 w)	NA	NA	Etienne et al. (2018)
	DGKH1	S. eriocheiris (Eriocheiris group)	China	June 2022	68-year-old man (underwent surgery to repair his aorta)	Severe respiratory infection (pulmonary infection, acute respiratory distress syndrome, sepsis, septic shock), later multiple organ failure	Bronchoalveolar lavage fluid and blood	Metagenomic next-generation sequencing on blood and bronchoalveolar lavage fluid samples, then 16S rRNA gene sequencing and whole-genome sequencing analyses	1-1520 (1520 bp) (OQ955597)	Voriconazole and caspofungin treatment, then addition of acyclovir and doxycycline - patient died 20 days after surgery	NA	NA	Xiu et al. (2024)
References
Aquilino, A., Masiá, M., López, P., Galiana, A.J., Tovar, J., Andrés, M., and Gutiérrez, F. (2015). First human systemic infection caused by Spiroplasma. Journal of Clinical Microbiology 53, 719–721. https://doi.org/10.1128/JCM.02841-14.
Eimer, J., Fernström, L., Rohlén, L., Grankvist, A., Loo, K., Nyman, E., Henningsson, A.J., Haglund, M., Hultqvist, V., Sjöwall, J., Wennerås, C., and Schön, T. (2022). Spiroplasma ixodetis infections in immunocompetent and immunosuppressed patients after tick exposure, Sweden. Emerging Infectious Diseases 28, 1681–1685. https://doi.org/10.3201/eid2808.212524.
Etienne, N., Bret, L., Lanternier, F., Hermine, O., Ferroni, A., Lecuit, M., Pereyre, S., Beven, L., and Lortholary, O. (2018). Disseminated Spiroplasma apis infection in patient with agammaglobulinemia, France. Emerging Infectious Diseases 24, 2382–2384.
Farassat, N., Reich, M., Serr, A., Küchlin, S., Erwemi, M., Auw-Hädrich, C., Krastel, H., and Lagrèze, W.A. (2021). Spiroplasma species as a rare cause of congenital cataract and uveitis: a case series. BMC Ophthalmology 21, 1–4. https://doi.org/10.1186/s12886-021-02201-0.
Lorenz, B., Andrassi-Dariba, M., Jäger, M., Magdowski, G., and Imirzalioglu, C. (2010). Secondary infantile cataract associated with presumed intrauterine infection. Poster presented at: 36th Annual Meeting of the European Paediatric Ophthalmological Society; Bad Nauheim, Germany.
Lorenz, B., Schroeder, J., and Reischl, U. (2002). First evidence of an endogenous Spiroplasma sp. infection in humans manifesting as unilateral cataract associated with anterior uveitis in a premature baby. Graefe’s Archive for Clinical and Experimental Ophthalmology 240, 348–353. https://doi.org/10.1007/s00417-002-0453-3.
Martin, G.C., Denier, M., and Le Flèche-Mateos, A. (2023). Spiroplasma-induced uveitis mimicking congenital glaucoma in a newborn. Ophthalmology 130, 255. https://doi.org/10.1016/j.ophtha.2022.06.007.
Masson, F., Calderon-Copete, S., Schüpfer, F., Vigneron, A., Rommelaere, S., Garcia-Arraez, M.G., Paredes, J.C., and Lemaitre, B. (2020). Blind killing of both male and female Drosophila embryos by a natural variant of the endosymbiotic bacterium Spiroplasma poulsonii. Cellular Microbiology 22, 1–12. https://doi.org/10.1111/cmi.13156.
Matet, A., Le Flèche-Matéos, A., Doz, F., Dureau, P., and Cassoux, N. (2020). Ocular Spiroplasma ixodetis in newborns, France. Emerging Infectious Diseases 26, 340–344. https://doi.org/10.3201/eid2602.191097.
Mueller, N.J., Tini, G.M., Weber, A., Gaspert, A., Husmann, L., Bloemberg, G., Boehler, A., and Benden, C. (2015). Hepatitis from Spiroplasma sp. in an immunocompromised patient. American Journal of Transplantation 15, 2511–2516. https://doi.org/10.1111/ajt.13254.
Van Os, L., Cassoux, N., Cholidis, S., Dureau, P., Farassat, N., Fierz, F.C., Ghyczy, E., Nitulescu, E.-C., Stifter, E., Tassignon, M.-J., Le Flèche-Matéos, A., and Lorenz, B. (2025). Multicenter retrospective study of Spiroplasma ixodetis infantile cataract in 8 countries in Europe. Emerging Infectious Diseases 31, 1081-1089. https://doi.org/10.3201/eid3106.240954.
Xiu, N., Yang, C., Chen, X., Long, J., and Qu, P. (2024). Rare Spiroplasma bloodstream infection in patient after surgery, China, 2022. Emerging Infectious Diseases 30, 187–189. https://doi.org/10.3201/eid3001.230858.
