# Supplementary material for: A human-associated Spiroplasma ixodetis lineage responsible for infantile cataracts and adult febrile illness
Source: iScience. 2026 Mar 6;29(4):115233. doi: 10.1016/j.isci.2026.115233 (PMC13049210; doi:10.1016/j.isci.2026.115233)
Supplement: Table S2. 16S rRNA nucleotide pairwise identity matrix between the SiHRI cases and other Spiroplasma species [file mmc3.xlsx]

## Sheet: Table S2
	SiRHI-GRM-P1	SiRHI-GRM-P3	SiRHI-SWD-P1	SiRHI-SWD-P2	SiRHI-SWD-P3	Unnamed	Zurich	558-2533-21	558-4107-21	OUS	14_00057	18_00012	19_00020	S. ixodetis copy1	S. ixodetis copy2	S. turonicum	S. eriocheiris	S. platyhelix	S. mirum	S. citri	S. poulsonii
						(Lorenz et al. 2002)	(KJ639831)	(OL636349)	(OL636350)	(PQ451577)	(MN207005)	(MN166760)	(MN166762)	(GCA_030316605)	(GCA_030316605)	(KJ596453)	(OQ955597)	(GCA_021496725)	(GCA_000517365)	(GCA_029607405)	(GCA_000820525)
							(Mueller et al. 2015)	(Eimer et al. 2022)	(Eimer et al. 2022)	(Van Os et al. 2025)	(Matet et al. 2020)	(Matet et al. 2020)	(Matet et al. 2020)			(Aquilino et al. 2015)	(Xiu et al. 2024)
SiRHI-GRM-P1		99.85 % (1,360/1,362 bp)	99.56 % (1,356/1,362 bp)	99.56 % (1,356/1,362 bp)	99.56 % (1,356/1,362 bp)	98.76 % (159/161 bp)	99.76 % (419/420 bp)	99.53 % (638/641 bp)	99.84 % (640/641 bp)	98.58 % (624/633 bp)	99.68 % (1,240/1,244 bp)	99.76 % (1,241/1,244 bp)	99.76 % (1,241/1,244 bp)	98.14 % (1,368/1,394 bp)	98.85 % (1,378/1,394 bp)	87.56 % (1,126/1,286 bp)	87.95 % (1,131/1,286 bp)	93.49 % (1,161/1,242 bp)	87.69 % (1,089/1,242 bp)	86.85 % (1,079/1,242 bp)	86.43 % (1,074/1,242 bp)
SiRHI-GRM-P3	99.85 % (1,360/1,362 bp)		99.71 % (1,358/1,362 bp)	99.71 % (1,358/1,362 bp)	99.71 % (1,358/1,362 bp)	98.76 % (159/161 bp)	99.76 % (419/420 bp)	99.53 % (638/641 bp)	99.84 % (640/641 bp)	98.58 % (624/633 bp)	99.68 % (1,240/1,244 bp)	99.76 % (1,241/1,244 bp)	99.76 % (1,241/1,244 bp)	98.28 % (1 ;370/1,394 bp)	99.00 % (1,380/1,394 bp)	87.71 % (1,128/1,286 bp)	88.10 % (1,133/1,286 bp)	93.65 % (1,163/1,242 bp)	87.86 % (1,091/1,242 bp)	87.02 % (1,081/1,242 bp)	86.60 % (1,076/1,242 bp)
SiRHI-SWD-P1	99.56 % (1,356/1,362 bp)	99.71 % (1,358/1,362 bp)		100 % (1,362/1,362 bp)	100 % (1,362/1,362 bp)	100 % (161/161 bp)	100 % (420/420 bp)	99.69 % (639/641 bp)	100 % (641/641 bp)	98.28 % (572/582 bp)	99.92 % (1,243/1,244 bp)	100 % (1,244/1,244 bp)	100 % (1,244/1,244 bp)	98.60 % (1,343/1,362 bp)	99.27 % (1,352/1,362 bp)	87.87 % (1,130/1,286 bp)	88.26 % (1,135/1,286 bp)	93.73 % (1,164/1,242 bp)	87.94 % (1,092/1,242 bp)	87.10 % (1,082/1,242 bp)	86.68 % (1,077/1,242 bp)
SiRHI-SWD-P2	99.56 % (1,356/1,362 bp)	99.71 % (1,358/1,362 bp)	100 % (1,362/1,362 bp)		100 % (1,362/1,362 bp)	100 % (161/161 bp)	100 % (420/420 bp)	99.69 % (639/641 bp)	100 % (641/641 bp)	98.28 % (572/582 bp)	99.92 % (1,243/1,244 bp)	100 % (1,244/1,244 bp)	100 % (1,244/1,244 bp)	98.60 % (1,343/1,362 bp)	99.27 % (1,352/1,362 bp)	87.87 % (1,130/1,286 bp)	88.26 % (1,135/1,286 bp)	93.73 % (1,164/1,242 bp)	87.94 % (1,092/1,242 bp)	87.10 % (1,082/1,242 bp)	86.68 % (1,077/1,242 bp)
SiRHI-SWD-P3	99.56 % (1,356/1,362 bp)	99.71 % (1,358/1,362 bp)	100 % (1,362/1,362 bp)	100 % (1,362/1,362 bp)		100 % (161/161 bp)	100 % (420/420 bp)	99.69 % (639/641 bp)	100 % (641/641 bp)	98.28 % (572/582 bp)	99.92 % (1,243/1,244 bp)	100 % (1,244/1,244 bp)	100 % (1,244/1,244 bp)	98.60 % (1,343/1,362 bp)	99.27 % (1,352/1,362 bp)	87.87 % (1,130/1,286 bp)	88.26 % (1,135/1,286 bp)	93.73 % (1,164/1,242 bp)	87.94 % (1,092/1,242 bp)	87.10 % (1,082/1,242 bp)	86.68 % (1,077/1,242 bp)
References
Aquilino, A., Masiá, M., López, P., Galiana, A.J., Tovar, J., Andrés, M., and Gutiérrez, F. (2015). First human systemic infection caused by Spiroplasma. Journal of Clinical Microbiology 53, 719–721. https://doi.org/10.1128/JCM.02841-14.
Eimer, J., Fernström, L., Rohlén, L., Grankvist, A., Loo, K., Nyman, E., Henningsson, A.J., Haglund, M., Hultqvist, V., Sjöwall, J., Wennerås, C., and Schön, T. (2022). Spiroplasma ixodetis infections in immunocompetent and immunosuppressed patients after tick exposure, Sweden. Emerging Infectious Diseases 28, 1681–1685. https://doi.org/10.3201/eid2808.212524.
Lorenz, B., Schroeder, J., and Reischl, U. (2002). First evidence of an endogenous Spiroplasma sp. infection in humans manifesting as unilateral cataract associated with anterior uveitis in a premature baby. Graefe’s Archive for Clinical and Experimental Ophthalmology 240, 348–353. https://doi.org/10.1007/s00417-002-0453-3.
Matet, A., Le Flèche-Matéos, A., Doz, F., Dureau, P., and Cassoux, N. (2020). Ocular Spiroplasma ixodetis in newborns, France. Emerging Infectious Diseases 26, 340–344. https://doi.org/10.3201/eid2602.191097.
Mueller, N.J., Tini, G.M., Weber, A., Gaspert, A., Husmann, L., Bloemberg, G., Boehler, A., and Benden, C. (2015). Hepatitis from Spiroplasma sp. in an immunocompromised patient. American Journal of Transplantation 15, 2511–2516. https://doi.org/10.1111/ajt.13254.
Van Os, L., Cassoux, N., Cholidis, S., Dureau, P., Farassat, N., Fierz, F.C., Ghyczy, E., Nitulescu, E.-C., Stifter, E., Tassignon, M.-J., Le Flèche-Matéos, A., and Lorenz, B. (2025). Multicenter retrospective study of Spiroplasma ixodetis infantile cataract in 8 countries in Europe. Emerging Infectious Diseases 31, 1081-1089. https://doi.org/10.3201/eid3106.240954.
Xiu, N., Yang, C., Chen, X., Long, J., and Qu, P. (2024). Rare Spiroplasma bloodstream infection in patient after surgery, China, 2022. Emerging Infectious Diseases 30, 187–189. https://doi.org/10.3201/eid3001.230858.
