# Supplementary material for: A human-associated Spiroplasma ixodetis lineage responsible for infantile cataracts and adult febrile illness
Source: iScience. 2026 Mar 6;29(4):115233. doi: 10.1016/j.isci.2026.115233 (PMC13049210; doi:10.1016/j.isci.2026.115233)
Supplement: Table S3. Detailed list and origin of Spiroplasma-infected tick specimens examined in this study, including accession numbers of obtained 16S rRNA, rpoB, dnaK, gyrA, and EpsG gene sequences [file mmc4.xlsx]

## Sheet: Table S3
Table S3. Detailed list and origin of Spiroplasma-infected tick specimens molecularly typed in this study, including accession numbers of obtained 16S rRNA, rpoB, dnaK, gyrA, and EpsG gene sequences.
				Attributed accession number (NCBI)
Isolation type	Geographic origin & year	Isolate	Type of sample	16S	rpoB	dnaK	gyrA	epsG
Human	Germany	SiRHI-GRM-P1	Eyes (vitreous)	PV583616	PV644860	PV644792	PV644996	PV644928
Human	Germany	SiRHI-GRM-P2	Eyes (lens)	-	PV644861	PV644793	PV644997	PV644929
Human	Germany	SiRHI-GRM-P3	Eyes (lens)	PV583617	PV644862	PV644794	PV644998	PV644930
Human	Sweden	SiRHI-SWD-P1	Blood	PV583618	PV644863	PV644795	PV644999	PV644931
Human	Sweden	SiRHI-SWD-P2	Blood	PV583619	PV644864	PV644796	PV645000	PV644932
Human	Sweden	SiRHI-SWD-P3	Blood	PV583620	PV644865	PV644797	PV645001	PV644933
Hard tick, D. marginatus	Pompignan, France (2019)	Dmargi01F34	Individual whole female adult	PV583621	PV644866	PV644798	PV645002	PV644934
Hard tick, D. marginatus	Pompignan, France (2019)	Dmargi01M16	Individual whole male adult	PV583622	PV644867	PV644799	PV645003	PV644935
Hard tick, D. marginatus	Pompignan, France (2019)	Dmargi01PF38	Pooled whole female adults	PV583623	PV644868	PV644800	PV645004	PV644936
Hard tick, D. marginatus	Pompignan, France (2019)	Dmargi01F36	Individual whole female adult	PV583624	PV644869	PV644801	PV645005	PV644937
Hard tick, D. marginatus	Pompignan, France (2019)	Dmargi01F37	Individual whole female adult	PV583625	PV644870	PV644802	PV645006	PV644938
Hard tick, D. marginatus	Hérault, France (2020)	Dmargi07F1	Individual whole female adult	PV583626	PV644871	PV644803	PV645007	PV644939
Hard tick, D. marginatus	Hérault, France (2021)	Dmargi07F3	Individual whole female adult	PV583627	PV644872	PV644804	PV645008	PV644940
Hard tick, D. marginatus	Longiers, France (2020)	Dmargi05PF2	Pooled whole female adults	PV583628	PV644873	PV644805	PV645009	PV644941
Hard tick, D. marginatus	Saone-sur-Loire, France (2021)	Dmargi08PF1	Pooled whole female adults	PV583629	PV644874	PV644806	PV645010	PV644942
Hard tick, D. marginatus	Saone-sur-Loire, France (2021)	Dmargi08PM1	Pooled whole male adults	PV583630	PV644875	PV644807	PV645011	PV644943
Hard tick, D. marginatus	Saone-sur-Loire, France (2021)	Dmargi09PF1	Pooled whole female adults	PV583631	PV644876	PV644808	PV645012	PV644944
Hard tick, D. marginatus	Saone-sur-Loire, France (2021)	Dmargi09PM1	Pooled whole male adults	PV583632	PV644877	PV644809	PV645013	PV644945
Hard tick, D. marginatus	Saone-sur-Loire, France (2021)	Dmargi09PM2	Pooled whole male adults	PV583633	PV644878	PV644810	PV645014	PV644946
Hard tick, D. marginatus	Spain (2016)	DMAR11	Spiroplasma cultured in tick cell line	PV583634	PV644879	PV644811	PV645015	PV644947
Hard tick, D. reticulatus	Slovak Karst National, ParkSlovakia (2022)	116DRFHP	Individual whole nymph	PV583635	PV644880	PV644812	PV645016	PV644948
Hard tick, D. reticulatus	Netherlands (2009)	DRET8	Spiroplasma cultured in tick cell line	PV583636	PV644881	PV644813	PV645017	PV644949
Hard tick, I. ricinus	Gasgogne, France (2020)	Irici02PF1	Pooled whole female adults	PV583637	PV644882	PV644814	PV645018	PV644950
Hard tick, I. ricinus	Chizé, France (2020)	Irici04F2	Individual whole female adult	PV583638	PV644883	PV644815	-	PV644951
Hard tick, I. ricinus	Chizé, France (2020)	Irici04F7	Individual whole female adult	PV583639	PV644884	PV644816	-	PV644952
Hard tick, I. ricinus	Chizé, France (2020)	Irici04F8	Individual whole female adult	PV583640	PV644885	PV644817	-	PV644953
Hard tick, I. ricinus	Chizé, France (2020)	Irici04F9	Individual whole female adult	PV583641	PV644886	PV644818	-	PV644954
Hard tick, I. ricinus	Slovakia (2013)	BRATISLAVA2	Spiroplasma cultured in tick cell line	PV583642	PV644887	PV644819	PV645019	PV644955
Hard tick, I. ricinus	Slovakia (2013)	BRATISLAVA3	Spiroplasma cultured in tick cell line	PV583643	PV644888	PV644820	PV645020	PV644956
Hard tick, I. ricinus	Wageningen, Netherlands (2021)	Irici06M2	Individual whole male adult	PV583644	PV644889	PV644821	PV645021	PV644957
Hard tick, I. ricinus	Wageningen, Netherlands (2021)	Irici06F11	Individual whole female adult	PV583645	PV644890	PV644822	PV645022	PV644958
Hard tick, I. ricinus	Campine region, Belgium (2018)	RIVM1-001A	Individual whole nymph	PV583646	PV644891	PV644823	PV645023	PV644959
Hard tick, I. ricinus	Campine region, Belgium (2018)	RIVM1-001D	Individual whole nymph	PV583647	PV644892	PV644824	PV645024	PV644960
Hard tick, I. ricinus	Campine region, Belgium (2018)	RIVM1-005C	Individual whole nymph	PV583648	PV644893	PV644825	PV645025	PV644961
Hard tick, I. ricinus	Campine region, Belgium (2018)	RIVM2-020B	Individual whole nymph	PV583649	PV644894	PV644826	PV645026	PV644962
Hard tick, I. ricinus	Campine region, Belgium (2018)	RIVM3-027A	Individual whole nymph	PV583650	PV644895	PV644827	PV645027	PV644963
Hard tick, I. ricinus	Campine region, Belgium (2018)	RIVM3-032D	Individual whole nymph	PV583651	PV644896	PV644828	PV645028	PV644964
Hard tick, I. ricinus	Campine region, Belgium (2018)	RIVM6-061F	Individual whole nymph	PV583652	PV644897	PV644829	PV645029	PV644965
Hard tick, I. ricinus	Campine region, Belgium (2018)	RIVM8-094E	Individual whole nymph	PV583653	PV644898	PV644830	PV645030	PV644966
Hard tick, I. ricinus	Campine region, Belgium (2018)	RIVM9-106G	Individual whole nymph	PV583654	PV644899	PV644831	PV645031	PV644967
Hard tick, I. ricinus	Campine region, Belgium (2018)	RIVM10-113A	Individual whole nymph	PV583655	PV644900	PV644832	PV645032	PV644968
Hard tick, I. ricinus	Campine region, Belgium (2018)	RIVM11-130H	Individual whole nymph	PV583656	PV644901	PV644833	PV645033	PV644969
Hard tick, I. ricinus	Campine region, Belgium (2018)	RIVM11-132A	Individual whole nymph	PV583657	PV644902	PV644834	PV645034	PV644970
Hard tick, I. ricinus	Güterfelde, Germany (2019)	75G	Individual whole nymph	PV583658	PV644903	PV644835	PV645035	PV644971
Hard tick, I. ricinus	Södermanland County, Sweden (2019)	47C	Individual whole nymph	PV583659	PV644904	PV644836	PV645036	PV644972
Hard tick, I. ricinus	Södermanland County, Sweden (2019)	99H	Individual whole nymph	PV583660	PV644905	PV644837	PV645037	PV644973
Hard tick, I. ricinus	Södermanland County, Sweden (2019)	110C	Individual whole nymph	PV583661	PV644906	PV644838	PV645038	PV644974
Hard tick, I. ricinus	Södermanland County, Sweden (2019)	112A	Individual whole nymph	PV583662	PV644907	PV644839	PV645039	PV644975
Hard tick, I. ricinus	Slovak Karst National, ParkSlovakia (2022)	10FIRSSK	Individual whole nymph	PV583663	PV644908	PV644840	PV645040	PV644976
Hard tick, I. ricinus	Slovak Karst National, ParkSlovakia (2022)	9NIRSSK	Individual whole nymph	PV583665	PV644909	PV644841	PV645042	PV644978
Hard tick, I. ricinus	Slovak Karst National, ParkSlovakia (2022)	15FIRBZ	Individual whole nymph	PV583666	PV644910	PV644842	PV645043	PV644979
Hard tick, I. ricinus	Slovak Karst National, ParkSlovakia (2022)	20FIRBZ	Individual whole nymph	PV583667	PV644911	PV644843	PV645044	PV644980
Hard tick, I. ricinus	Slovak Karst National, ParkSlovakia (2022)	3MIRBZ	Individual whole nymph	PV583668	PV644912	PV644844	PV645045	PV644981
Hard tick, I. ricinus	Slovak Karst National, ParkSlovakia (2022)	9MIRBZ	Individual whole nymph	PV583669	PV644913	PV644845	PV645046	PV644982
Hard tick, I. ricinus	Slovak Karst National, ParkSlovakia (2022)	23MIRBZ	Individual whole nymph	PV583670	PV644914	PV644846	PV645047	PV644983
Hard tick, I. ricinus	Slovak Karst National, ParkSlovakia (2022)	39MIRBZ	Individual whole nymph	PV583671	PV644915	PV644847	PV645048	PV644984
Hard tick, I. ricinus	Slovak Karst National, ParkSlovakia (2022)	21MIRSSK	Individual whole nymph	PV583664	PV644916	PV644848	PV645041	PV644977
Hard tick, I. ricinus	Slovak Karst National, ParkSlovakia (2022)	1NIRBZ	Individual whole nymph	PV583672	PV644917	PV644849	PV645049	PV644985
Hard tick, I. persulcatus	Russia (2015)	IRKUTSK1	Tick cell line	PV583673	PV644918	PV644850	PV645050	PV644986
Hard tick, I. persulcatus	Russia (2015)	IRKUTSK2	Tick cell line	PV583674	PV644919	PV644851	PV645051	PV644987
Hard tick, I. persulcatus	Russia (2015)	IRKUTSK3	Tick cell line	PV583675	PV644920	PV644852	PV645052	PV644988
Hard tick, I. eudyptidis	Kaikoura, New Zealand (2011)	Ieudy01F4	Individual whole female adult	PV583676	PV644921	PV644853	PV645053	PV644989
Hard tick, I. eudyptidis	Kaikoura, New Zealand (2011)	Ieudy01F5	Individual whole female adult	PV583677	PV644922	PV644854	PV645054	PV644990
Hard tick, I. eudyptidis	Kaikoura, New Zealand (2011)	Ieudy01F6	Individual whole female adult	PV583678	PV644923	PV644855	PV645055	PV644991
Hard tick, I. arboricola	Lab strain (2015)	Iarbo01M3	Individual whole male adult	PV583679	PV644924	PV644856	PV645056	PV644992
Hard tick, I. rasus	National park of Sebitoli, Uganda (2019)	Irasu01N5	Individual whole nymph	PV583680	-	-	PV645057	-
Hard tick, I. rasus	National park of Sebitoli, Uganda (2019)	Irasu01N7	Individual whole nymph	-	PV644925	PV644857	PV645058	PV644993
Hard tick, I. rasus	National park of Sebitoli, Uganda (2019)	Irasu01N9	Individual whole nymph	PV583681	PV644926	PV644858	PV645059	PV644994
Hard tick, I. rasus	National park of Sebitoli, Uganda (2019)	Irasu01N16	Individual whole nymph	PV583682	PV644927	PV644859	-	PV644995
