# Supplementary material for: A human-associated Spiroplasma ixodetis lineage responsible for infantile cataracts and adult febrile illness
Source: iScience. 2026 Mar 6;29(4):115233. doi: 10.1016/j.isci.2026.115233 (PMC13049210; doi:10.1016/j.isci.2026.115233)
Supplement: Table S4. List of tick and other arthropod species with Spiroplasma ixodetis 16S rRNA, rpoB, dnaK, gyrA, and EpsG sequences available on public databases [file mmc5.xlsx]

## Sheet: Table S4
Table S4. List of tick and other arthropod species with Spiroplasma ixodetis 16S rRNA, rpoB, dnaK, gyrA, and EpsG sequences available on public databases.
				Accession number (NCBI)
Host taxon (Class, order, family, species)	Spiroplasma species	Strain	Geographic origin	16S rDNA	rpoB	dnaK	gyrA	Reference
ARACHNIDA
Araneae
Tetragnathidae
Meta segmentata (spider)	Spiroplasma sp.	-	Germany	EU727104	-	-	-	Duron et al. (2008)
Araneidae
Araneus diadematus (spider)	Spiroplasma sp.	-	-	EU727099	-	-	-	Duron et al. (2008)
Tetragnathidae
Tetragnatha montana (spider)	Spiroplasma sp.	-	United Kingdom	EU727105	-	-	-	Duron et al. (2008)
Linyphiidae
Neriene clathrata (spider)	Spiroplasma sp.	-	Belgium	EU727102	-	-	-	Duron et al. (2008)
Araneidae
Larinioides cornutus (spider)	Spiroplasma sp.	1-8	China	KX559374	-	-	-	Direct submission
Larinioides cornutus (spider)	Spiroplasma sp.	1-5	China	KX559372	-	-	-	Direct submission
Larinioides cornutus (spider)	Spiroplasma sp.	1-F	China	KX559377	-	-	-	Direct submission
Larinioides cornutus (spider)	Spiroplasma sp.	1-15	China	KX559376	-	-	-	Direct submission
Unkown species
Spider	Spiroplasma sp.	CSPD_spider	Puerto Rico	JF266583	-	-	-	Direct submission
Spider	Spiroplasma sp.	EDB516_spider2	Puerto Rico	JF266585	-	-	-	Direct submission
Mesostigmata
Dermanyssidae
Dermanyssus gallinae (mite)	S. ixodetis	Dermgallinae1	France	MK248056	MK267086	MK267007	MK267056	Binetruy et al. (2019)
Dermanyssus gallinae (mite)	S. ixodetis	Dermgallinae2	France	MK248057	MK267087	MK267008	MK267057	Binetruy et al. (2019)
Dermanyssus gallinae (mite)	S. ixodetis	Dermgallinae3	France	MK248058	MK267088	MK267009	MK267058	Binetruy et al. (2019)
Dermanyssus gallinae (mite)	S. ixodetis	Dermgallinae4	France	MK248059	MK267089	MK267010	MK267059	Binetruy et al. (2019)
Ixodida
Ixodidae
Ixodes pacificus (hard tick)	S. ixodetis	Ixopac2	United States of America	KY674405	MK267070	MK266995	MK267044	Binetruy et al. (2019)
Ixodes arboricola (hard tick)	S. ixodetis	Ixoarbo1	Belgium	KY674400	MK267071	-	-	Binetruy et al. (2019)
Ixodes arboricola (hard tick)	S. ixodetis	Ixoarbo2	Belgium	KY674401	MK267072	-	-	Binetruy et al. (2019)
Ixodes frontalis (hard tick)	S. ixodetis	Ixofro	Belgium	KY674402	-	MK266996	MK267045	Binetruy et al. (2019)
Ixodes frontalis (hard tick)	S. ixodetis	Ixofrob	Belgium	KY674403	-	MK266997	MK267046	Binetruy et al. (2019)
Ixodes ricinus (hard tick)	S. ixodetis	IxoricR441	France	KY674407	MK267075	MK266998	MK267047	Binetruy et al. (2019)
Ixodes ricinus (hard tick)	S. ixodetis	IxoricR1532	France	KY674410	MK267076	MK266999	MK267048	Binetruy et al. (2019)
Ixodes pavlovsky (hard tick)	Spiroplasma sp.	Ipa_1578	Japan	LC592109	-	-	-	Ogata et al. (2021)
Ixodes turdus (hard tick)	Spiroplasma sp.	Itu_2781	Japan	LC592103	-	-	-	Ogata et al. (2021)
Ixodes persulcatus (hard tick)	Spiroplasma sp.	Ipe_880	Japan	LC592102	-	-	-	Ogata et al. (2021)
Ixodes persulcatus (hard tick)	Spiroplasma sp.	Ipe_429	Japan	LC592084	-	-	-	Ogata et al. (2021)
Ixodes ovatus (hard tick)	Spiroplasma sp.	Iov_1284	Japan	LC592112	-	-	-	Ogata et al. (2021)
Ixodes ovatus (hard tick)	Spiroplasma sp.	Iov_1133	Japan	LC592108	-	-	-	Ogata et al. (2021)
Ixodes ovatus (hard tick)	Spiroplasma sp.	Iov_1049	Japan	LC592107	-	-	-	Ogata et al. (2021)
Ixodes ovatus (hard tick)	Spiroplasma sp.	Iov_1225	Japan	LC592106	-	-	-	Ogata et al. (2021)
Ixodes ovatus (hard tick)	Spiroplasma sp.	Iov_617	Japan	LC592095	-	-	-	Ogata et al. (2021)
Ixodes ovatus (hard tick)	Spiroplasma sp.	Iov_1132	Japan	LC592094	-	-	-	Ogata et al. (2021)
Ixodes ovatus (hard tick)	Spiroplasma sp.	Iov_540	Japan	LC592093	-	-	-	Ogata et al. (2021)
Ixodes ovatus (hard tick)	Spiroplasma sp.	Iov_1050	Japan	LC592092	-	-	-	Ogata et al. (2021)
Ixodes ovatus (hard tick)	Spiroplasma sp.	Iov_568	Japan	LC592091	-	-	-	Ogata et al. (2021)
Ixodes ovatus (hard tick)	Spiroplasma sp.	Iov_538	Japan	LC592090	-	-	-	Ogata et al. (2021)
Ixodes ovatus (hard tick)	Spiroplasma sp.	Iov_175	Japan	LC592089	-	-	-	Ogata et al. (2021)
Ixodes ovatus (hard tick)	Spiroplasma sp.	Iov_174	Japan	LC592088	-	-	-	Ogata et al. (2021)
Ixodes ovatus (hard tick)	Spiroplasma sp.	Iov_566	Japan	LC592087	-	-	-	Ogata et al. (2021)
Ixodes ovatus (hard tick)	Spiroplasma sp.	Iov_1227	Japan	LC592086	-	-	-	Ogata et al. (2021)
Ixodes ovatus (hard tick)	Spiroplasma sp.	Iov_539	Japan	LC592085	-	-	-	Ogata et al. (2021)
Ixodes ovatus (hard tick)	Spiroplasma sp.	Iov_451	Japan	LC592083	-	-	-	Ogata et al. (2021)
Ixodes ovatus (hard tick)	Spiroplasma sp.	Iov_147	Japan	LC592081	-	-	-	Ogata et al. (2021)
Ixodes ovatus (hard tick)	Spiroplasma sp.	Iov_1334	Japan	LC592080	-	-	-	Ogata et al. (2021)
Ixodes ovatus (hard tick)	Spiroplasma sp.	Iov_85	Japan	LC592079	-	-	-	Ogata et al. (2021)
Ixodes uriae (hard tick)	S. ixodetis	IxouriaeT2631	Russia	KY674411	MK267077	MK267000	MK267049	Binetruy et al. (2019)
Ixodes sp. 1 (hard tick)	S. ixodetis	Ixosp1Tickpanthr11	Ivory Coast	KY674413	MK267080	MK267001	MK267050	Binetruy et al. (2019)
Ixodes sp. 2 (hard tick)	S. ixodetis	IxospT2641	Russia	KY674412	MK267081	MK267002	MK267051	Binetruy et al. (2019)
Ixodes ricinus cultured in I. ricinus cell line	Spiroplasma sp.	Bratislava1	Slovakia	KP967685				Bell-Sakyi et al. (2015)
Ixodes persulcatus cultured in Ixodes scapularis cell line	Spiroplasma sp.	147_ISE6	Japan	LC388762	-	-	-	Thu et al. (2019)
Ixodes monospinosus cultured in Ixodes scapularis cell line	Spiroplasma sp.	135_ISE6	Japan	LC388759	-	-	-	Thu et al. (2019)
Dermacentor marginatus (hard tick)	S. ixodetis	Dermar1	France	KY674414	-	-	-	Binetruy et al. (2019)
Dermacentor marginatus (hard tick)	S. ixodetis	Dermar2	France	KY674415	-	-	-	Binetruy et al. (2019)
Dermacentor bellulus (hard tick)	Spiroplasma sp.	Dta_2023	Japan	LC592096	-	-	-	Ogata et al. (2021)
Rhipicephalus annulatus (hard tick)	S. ixodetis	RhiannBSP21	Benin	KY674416	MK267082	MK267003	MK267052	Binetruy et al. (2019)
Rhipicephalus decoloratus (hard tick)	S. ixodetis	Rhideco4	South Africa	KY674417	MK267083	MK267004	MK267053	Binetruy et al. (2019)
Rhipicephalus decoloratus (hard tick)	S. ixodetis	Rhideco	South Africa	-	MK267084	MK267005	MK267054	Binetruy et al. (2019)
Rhipicephalus geigyi (hard tick)	S. ixodetis	Rhigeigy1	Burkina-Faso	KY674418	MK267085	MK267006	MK267055	Binetruy et al. (2019)
Rhipicephalus pusillus (hard tick)	S. ixodetis	Rhipusi1	France	KY674420	-	-	-	Binetruy et al. (2019)
Haemaphysalis kitaokai (hard tick)	Spiroplasma sp.	Hki_1033	Japan	LC592111	-	-	-	Ogata et al. (2021)
Haemaphysalis kitaokai (hard tick)	Spiroplasma sp.	Hki_2077	Japan	LC592082	-	-	-	Ogata et al. (2021)
Haemaphysalis kitaokai (hard tick)	Spiroplasma sp.	Hki_1033	Japan	LC592111	-	-	-	Ogata et al. (2021)
Haemaphysalis kitaokai (hard tick)	Spiroplasma sp.	Hki_2729	Japan	LC592110	-	-	-	Ogata et al. (2021)
Haemaphysalis kitaokai (hard tick)	Spiroplasma sp.	Hki_2744	Japan	LC592101	-	-	-	Ogata et al. (2021)
Haemaphysalis kitaokai (hard tick)	Spiroplasma sp.	Hki_737	Japan	LC592100	-	-	-	Ogata et al. (2021)
Haemaphysalis kitaokai (hard tick)	Spiroplasma sp.	Hki_2802	Japan	LC592099	-	-	-	Ogata et al. (2021)
Haemaphysalis kitaokai (hard tick)	Spiroplasma sp.	Hki_854	Japan	LC592098	-	-	-	Ogata et al. (2021)
Haemaphysalis kitaokai (hard tick)	Spiroplasma sp.	Hki_2079	Japan	LC592097	-	-	-	Ogata et al. (2021)
Haemaphysalis kitaokai (hard tick)	Spiroplasma sp.	Hki_2077	Japan	LC592082	-	-	-	Ogata et al. (2021)
INSECTA
Diptera
Tipulidae
Tipula oleracea (cranefly)	Spiroplasma sp.	-	United Kingdom	EU727101	-	-	-	Duron et al. (2008)
Scathophagidae
Ceratinostoma ostiorum (dung fly)	S. ixodetis	Ceratiostio	Scotland	MK248063	MK267092	MK267013	MK267064	Binetruy et al. (2019)
Scathophaga stercoraria (dung fly)	S. ixodetis	Scathosterco	Canada	MK248064	MK267093	MK267014	-	Binetruy et al. (2019)
Empididae
Clinocera sp. (dance fly)	S. ixodetis	Clinocera	Belgium	MK248065	MK267094	MK267015	MK267065	Binetruy et al. (2019)
Dolichopodidae
Ethiromyia chalybea (long-legged fly)	S. ixodetis	Ethirochaly	Belgium	MK248066	MK267095	MK267016	MK267066	Binetruy et al. (2019)
Poecilobothrus chrysozygos (long-legged fly)	S. ixodetis	Poecilochry	France	MK248067	MK267096	MK267017	MK267067	Binetruy et al. (2019)
Thrypticus tarsalis (long-legged fly)	S. ixodetis	Thryptarsa	France	MK248068	MK267097	MK267018	MK267068	Binetruy et al. (2019)
Fanniidae
Fannia manicata (housefly)	Spiroplasma sp.	Gent	-	AY569829	-	-	-	Direct submission
Drosphilidae
Drosophila atripex (fly)	Spiroplasma sp.	Malay-30	United States of America	FJ657246	-	-	-	Haselkorn et al. (2009)
Culicidae
Anopheles funestus (mosquito)	Spiroplasma sp.	D2.2.12	Kenya	AY837731	-	-	-	Lindh et al. (2005)
Coleoptera
Chrysomelidae
Chrysolina varians (leaf beetle)	Spiroplasma sp.	-	France	EU727100	-	-	-	Duron et al. (2008)
Coccinellidae
Harmonia axyridis (ladybird)	Spiroplasma sp.	Ha1	Russia	MF538703	-	-	-	Direct submission
Harmonia axyridis (ladybird)	Spiroplasma sp.	Ha2	Russia	MF538704	-	-	-	Direct submission
Harmonia axyridis (ladybird)	Spiroplasma sp.	Ha3	Russia	MF538705	-	-	-	Direct submission
Harmonia axyridis (ladybird)	Spiroplasma sp.	Ha5	Russia	MG672514	-	-	-	Direct submission
Harmonia axyridis (ladybird)	Spiroplasma sp.	-	Japan	AJ132412	-	-	-	Majerus et al. (1999)
Anisosticta novemdecimpunctata (ladybird)	Spiroplasma sp.	Anisosticta MK	United Kingdom	AM087471	-	-	-	Tinsley et al. (2006)
Adalia bipunctata (ladybird)	Spiroplasma sp.	-	-	AJ006775	-	-	-	Hurst et al. (1999)
Curculionidae
Curculio glandium (weevil)	Spiroplasma sp.	M1_H2	France	JQ692307	-	-	-	Direct submission
Curculio sikkimensis (weevil)	Spiroplasma sp.	-	Japan	AB545038	-	-	-	Toju and Fukatsu (2011)
Curculio sikkimensis (weevil)	Spiroplasma sp.	S56	Japan	AB559935	-	-	-	Toju and Fukatsu (2011)
Curculio sikkimensis (weevil)	Spiroplasma sp.	S56	Japan	AB548142	-	-	-	Direct submission
Curculio sikkimensis (weevil)	Spiroplasma sp.	S975	Japan	AB559934	-	-	-	Toju and Fukatsu (2011)
Curculio elephas (weevil)	Spiroplasma sp.	J73E	France	JN100091	-	-	-	Direct submission
Curculio alvobittatus (weevil)	Spiroplasma sp.	P15_7	Japan	AB604655	-	-	-	Toju et al. (2013)
Siphonaptera
Pulicidae
Ctenocephalides felis (flea)	Uncultured bacterium	RFLP pattern 10	-	EF121346	-	-	-	Pornwiroon et al. (2007)
Hemiptera
Aphididae
Acyrthosiphon pisum (aphid)	S. ixodetis	Acyrtopisum	France	MK248060	MK267078	-	MK267060	Binetruy et al. (2019)
Cinara confinis (aphid)	S. ixodetis	Cinaconfi	France	MK248061	-	-	-	Binetruy et al. (2019)
Cinara maritimae (aphid)	S. ixodetis	Cinamariti	France	MK248062	MK267079	-	MK267061	Binetruy et al. (2019)
Cicadellidae
Cicadella viridis (leafhopper)	S. ixodetis	Cicaviridis	France	EU727097	MK267090	MK267011	MK267062	Binetruy et al. (2019); Duron et al. (2008)
Miridae
Notostira elongata (mirid bug)	S. ixodetis	Notoelongata	France	EU727098	MK267091	MK267012	MK267063	Binetruy et al. (2019); Duron et al. (2008)
Delphacidae
Laodelphax striatellus (planthopper)	Spiroplasma sp.	Gifu-NBSW	Japan	LC574066	-	-	-	Yoshida et al. (2020)
Laodelphax striatellus (planthopper)	Spiroplasma sp.	-	Taiwan	AB553862	-	-	-	Sanada-Morimura et al. (2013)
Cicadidae
Meimuna mongolica (cicada)	Uncultured bacterium	2-43	-	KC424775	-	-	-	Direct submission
Pseudococcidae
Antonina crawii (pseudococcid)	Spiroplasma sp.	-	Japan	AB030022	-	-	-	Fukatsu and Nikoh (2000)
Putoidae
Puto albicans (mealybug)	Uncultured bacterium	PG48	United States of America	HM449988	-	-	-	Gruwell et al. (2010)
Lepidoptera
Crambidae
Ostrinia zaguliaevi (moth)	Spiroplasma sp.	Ozg typeB	Japan	AB542741	-	-	-	Tabata et al. (2011)
Hepialidae
Hepialus gonggaensis (moth)	Spiroplasma sp.	Hg5-41	-	EU344951	-	-	-	Direct submission
Hepialus gonggaensis (moth)	Spiroplasma sp.	Hg5-04	-	EU344914	-	-	-	Direct submission
Hepialus gonggaensis (moth)	Spiroplasma sp.	Hg5-23	-	EU344933	-	-	-	Direct submission
Hepialus gonggaensis (moth)	Spiroplasma sp.	Hg5-10	-	EU344920	-	-	-	Direct submission
Hepialus gonggaensis (moth)	Spiroplasma sp.	Hg5-43	-	EU344953	-	-	-	Direct submission
Hepialus gonggaensis (moth)	Spiroplasma sp.	Hg5-22	-	EU344932	-	-	-	Direct submission
Nymphalidae
Danaus chrysippus (butterfly)	Spiroplasma sp.	-	Uganda	AJ245996	-	-	-	Jiggins et al. (2000)
Phasmatodea
Agathemeridae
Agathemera claraziana (stick insect)	Spiroplasma sp.	Aga33Gut	Argentina	JF266577	-	-	-	Direct submission
References
Bell-Sakyi, L., Palomar, A.M., and Kazimirova, M. (2015). Isolation and propagation of a Spiroplasma sp. from Slovakian Ixodes ricinus ticks in Ixodes spp. cell lines. Ticks and Tick-borne Diseases 6, 601–606. https://doi.org/10.1016/j.ttbdis.2015.05.002.
Binetruy, F., Bailly, X., Chevillon, C., Martin, O.Y., Bernasconi, M.V., and Duron, O. (2019). Phylogenetics of the Spiroplasma ixodetis endosymbiont reveals past transfers between ticks and other arthropods. Ticks and Tick-borne Diseases 10, 575–584. https://doi.org/10.1016/j.ttbdis.2019.02.001.
Duron, O., Bouchon, D., Boutin, S., Bellamy, L., Zhou, L., Engelstadter, J., and Hurst, G.D.D. (2008). The diversity of reproductive parasites among arthropods: Wolbachia do not walk alone. BMC Biology 6, 1–12. https://doi.org/10.1186/1741-7007-6-27.
Fukatsu, T., and Nikoh, N. (2000). Endosymbiotic microbiota of the bamboo pseudococcid Antonina crawii (Insecta, Homoptera). Applied and Environmental Microbiology 66, 643–650. https://doi.org/10.1128/AEM.66.2.643-650.2000.
Gruwell, M.E., Hardy, N.B., Gullan, P.J., and Dittmar, K. (2010). Evolutionary relationships among primary endosymbionts of the mealybug subfamily Phenacoccinae (Hemiptera: Coccoidea: Pseudococcidae). Applied and Environmental Microbiology 76, 7521–7525. https://doi.org/10.1128/AEM.01354-10.
Haselkorn, T.S., Markow, T.A., and Moran, N.A. (2009). Multiple introductions of the Spiroplasma bacterial endosymbiont into Drosophila. Molecular Ecology 18, 1294–1305. https://doi.org/10.1111/j.1365-294X.2009.04085.x.
Hurst, G.D.D., Von Der Schulenburg, J.H.G., Majerus, T.M.O., Bertrand, D., Zakharov, I.A., Baungaard, J., Völkl, W., Stouthamer, R., and Majerus, M.E.N. (1999). Invasion of one insect species, Adalia bipunctata, by two different male-killing bacteria. Insect Molecular Biology 8, 133–139. https://doi.org/10.1046/j.1365-2583.1999.810133.x.
Jiggins, F.M., Hurst, G.D.D., Jiggins, C.D., Von Der Schulenburg, J.H., and Majerus, M.E. (2000). The butterfly Danaus chrysippus is infected by a male-killing Spiroplasma bacterium. Parasitology 120, 439–446. https://doi.org/10.1017/s0031182099005867.
Lindh, J.M., Terenius, O., and Faye, I. (2005). 16S rRNA gene-based identification of midgut bacteria from field-caught Anopheles gambiae sensu lato and A. funestus mosquitoes reveals new species related to known insect symbionts. Applied and Environmental Microbiology 71, 7217–7223. https://doi.org/10.1128/AEM.71.11.7217.
Majerus, T.M.O., Graf Von Der Schulenburg, J.H., Majerus, M.E.N., and Hurst, G.D.D. (1999). Molecular identification of a male-killing agent in the ladybird Harmonia axyridis (Pallas) (Coleoptera: Coccinellidae). Insect Molecular Biology 8, 551–555. https://doi.org/10.1046/j.1365-2583.1999.00151.x.
Ogata, S., Mohamed, W.M.A., Kusakisako, K., Thu, M.J., Qiu, Y., Moustafa, M.A.M., Matsuno, K., Katakura, K., Nonaka, N., and Nakao, R. (2021). Spiroplasma infection among ixodid ticks exhibits species dependence and suggests a vertical pattern of transmission. Microorganisms 9, 1–17. https://doi.org/10.3390/microorganisms9020333.
Pornwiroon, W., Kearney, M.T., Husseneder, C., Foil, L.D., and Macaluso, K.R. (2007). Comparative microbiota of Rickettsia felis-uninfected and -infected colonized cat fleas, Ctenocephalides felis. ISME Journal 1, 394–402. https://doi.org/10.1038/ismej.2007.38.
Sanada-Morimura, S., Matsumura, M., and Noda, H. (2013). Male killing caused by a Spiroplasma symbiont in the small brown planthopper, Laodelphax striatellus. Journal of Heredity 104, 821–829. https://doi.org/10.1093/jhered/est052.
Tabata, J., Hattori, Y., Sakamoto, H., Yukuhiro, F., Fujii, T., Kugimiya, S., Mochizuki, A., Ishikawa, Y., and Kageyama, D. (2011). Male-killing and incomplete inheritance of a novel Spiroplasma in the moth Ostrinia zaguliaevi. Microbial Ecology 61, 254–263. https://doi.org/10.1007/s00248-010-9799-y.
Thu, M.J., Qiu, Y., Kataoka-Nakamura, C., Sugimoto, C., Katakura, K., Isoda, N., and Nakao, R. (2019). Isolation of Rickettsia, Rickettsiella, and Spiroplasma from questing ticks in Japan using arthropod cells. Vector-Borne and Zoonotic Diseases 19, 474–485. https://doi.org/10.1089/vbz.2018.2373.
Tinsley, M.C., and Majerus, M.E.N. (2006). A new male-killing parasitism: Spiroplasma bacteria infect the ladybird beetle Anisosticta novemdecimpunctata (Coleoptera: Coccinellidae). Parasitology 132, 757–765. https://doi.org/10.1017/S0031182005009789.
Toju, H., and Fukatsu, T. (2011). Diversity and infection prevalence of endosymbionts in natural populations of the chestnut weevil: Relevance of local climate and host plants. Molecular Ecology 20, 853–868. https://doi.org/10.1111/j.1365-294X.2010.04980.x.
Toju, H., Tanabe, A.S., Notsu, Y., Sota, T., and Fukatsu, T. (2013). Diversification of endosymbiosis: Replacements, co-speciation and promiscuity of bacteriocyte symbionts in weevils. ISME Journal 7, 1378–1390. https://doi.org/10.1038/ismej.2013.27.
Yoshida, K., Sanada-Morimura, S., Huang, S.H., and Tokuda, M. (2021). Silence of the killers: Discovery of male-killing suppression in a rearing strain of the small brown planthopper, Laodelphax striatellus. Proceedings of the Royal Society B: Biological Sciences 288. https://doi.org/10.1098/rspb.2020.2125.
