# Supplementary material for: A human-associated Spiroplasma ixodetis lineage responsible for infantile cataracts and adult febrile illness
Source: iScience. 2026 Mar 6;29(4):115233. doi: 10.1016/j.isci.2026.115233 (PMC13049210; doi:10.1016/j.isci.2026.115233)
Supplement: Table S5. List and main genomic features of Spiroplasma genomes available on public databases [file mmc6.xlsx]

## Sheet: Table S5
Table S5. List and main genomic features of Spiroplasma genomes available on public databases.
Specimen details							Genome details
Spiroplasma species	Strain	Biological origin	Geographic origin	Phenotype in arthropod host & associated reference	Accession number (NCBI)	Reference	Contigs	Size (bp)	Completeness (%)	GC rate (%)	CDSs	Coding density (%)
Spiroplasma ixodetis	STU	Lariophagus distinguendus (Insecta, Hymenoptera, Pteromalidae) (ectoparasitoid wasp)	Germany	CI ; Pollmann et al. (2022)	GCA_023846195	Pollmann et al. (2022)	198	1163832	79.05	24.27	1173	76.2
Spiroplasma ixodetis	RF.K001.SPIR	Danaus chrysippus (Insecta, Lepidoptera, Nymphalidae) (butterfly)	Kenia	MK ; Martin et al. (2020)	GCA_902809815	Martin et al. (2020)	12	1745430	78.10	23.66	2089	84.3
Spiroplasma ixodetis	sAtri	Drosophila atripex (Insecta, Diptera, Drosphilidae) (fly)	-	DS ; unpublished data presented in Moore and Ballinger (2023)	GCA_028622045	Moore and Ballinger (2023)	9	1441401	79.05	23.71	1515	86.7
Spiroplasma ixodetis	DCF	Dactylopius coccus (Insecta, Hemiptera, Dactylopiidae) (cochineal)	Mexico		GCA_017847635	Vera-Ponce León et al. (2021)	286	1195508	56.19	24.19	1215	76.4
Spiroplasma ixodetis	DCM	Dactylopius coccus (Insecta, Hemiptera, Dactylopiidae) (cochineal)	Mexico		GCA_017847655	Vera-Ponce León et al. (2021)	353	1330946	79.05	24.0	1367	74.1
Spiroplasma ixodetis	DO	Dactylopius opuntiae (Insecta, Hemiptera, Dactylopiidae) (cochineal)	Mexico		GCA_017847675	Vera-Ponce León et al. (2021)	258	1283857	79.05	24.41	1259	75.3
Spiroplasma ixodetis	sHm	Homona magnanima (Insecta, Lepidoptera, Tortricidae) (moth)	Japan	MK ; Arai et al. (2022)	GCA_027923845	Arai et al. (2022)	3	2138566	77.14	25.08	2796	83.0
Spiroplasma ixodetis	Y32	Ixodes pacificus (Arachnida, Ixodida, Ixodidae) (hard tick)	United States of America		GCA_030316605	Direct submission	6	2231425	80.95	24.4	2960	83.0
Spiroplasma ixodetis	WSS	Cephus cinctus (Insecta, Hymenoptera, Cephidae) (wheat stem sawfly)	United States of America		GCA_005795965	Yeoman et al. (2019)	145	712356	64.76	24.52	643	75.7
Spiroplasma ixodetis	sAp269	Acyrthosiphon pisum (Insecta, Hemiptera, Aphididae) (aphid)	France		AP028955	Arai et al. (2024)	1	1476172	79.05	23.28	2148	77.2
Spiroplasma ixodetis	sPhara	Monomorium pharaonis (Insecta, Hymenopetra, Formicidae) (pharaoh ant)	Lab-reared		GCA_003575265	Moore and Ballinger (2023)	31	780137	80.95	30.86	727	90.6
Spiroplasma ixodetis	sLong	Pogonognathellus longicornis (Collembola, Entomobryomorpha, Tomoceridae) (springtail)	-		GCA_019775785	Moore and Ballinger (2023)	32	1235120	82.86	27.3	1084	86.7
Spiroplasma ixodetis	sSelys	Formica selysi (Insecta, Hymenoptera, Frmicidae) (ant)	Switzerland		GCA_009859135	Moore and Ballinger (2023)	4	1229451	75.24	23.79	1545	80.8
Spiroplasma ixodetis	sCroceus	Colias croceus (Insecta, Lepidoptera, Pieridae) (butterfly)	Lab-reared (origin : Spain)		GCA_009982905	Moore and Ballinger (2023)	51	1902601	80.00	21.45	2441	83.2
Spiroplasma ixodetis	sKolod	Zaprionus kolodkinae (Insecta, Diptera, Drosophilidae) (drosophila)	-		GCA_018901885	Moore and Ballinger (2023)	35	981540	61.90	23.61	1175	81.4
Spiroplasma ixodetis	sAtrim	Andrena trimmerana (Insecta, Hymenoptera, Andrenidae) (bee)	United Kingdom		GCA_964019575	Darwin Tree of Life Project	1	1656894	80.00	23.76	1950	85.8
Spiroplasma ixodetis	sTfemo	Tiphia femorata (Insecta, Hymenoptera, Tiphiidae) (wasp)	United Kingdom		GCA_964020225	Darwin Tree of Life Project	1	1723414	80.00	23.6	2069	86.5
Spiroplasma ixodetis	sLmala	Lasioglossum malachurum (Insecta, Hymenoptera, Halictidae) (bee)	United Kingdom		GCA_964020065	Darwin Tree of Life Project	1	1299709	80.00	24.29	1447	85.8
Spiroplasma ixodetis	sCcroc	Colias croceus (Insecta, Lepidoptera, Pieridae) (butterfly)	Spain		GCA_964020095	Darwin Tree of Life Project	1	2449395	80.95	22.48	3389	81.7
Spiroplasma ixodetis	sDalbo	Dasysyrphus albostriatus (Insecta, Diptera, Syrphidae) (hoverfly)	United Kingdom		GCA_964019495	Darwin Tree of Life Project	1	1764474	80.00	23.6	2213	85.3
Spiroplasma ixodetis	sPrudi	Panzeria rudis (Insecta, Diptera, Tachinidae) (fly)	United Kingdom		GCA_964019705	Darwin Tree of Life Project	1	1376578	79.05	23.96	1629	86.0
Spiroplasma ixodetis	sMlaev	Monopis laevigella (Insecta, Lepidoptera, Tineidae) (moth)	United Kingdom		GCA_964019975	Darwin Tree of Life Project	1	1381161	79.05	24.17	1572	86.5
Spiroplasma ixodetis	sAsyri	Apeira syringaria (Insecta, Lepidoptera, Geometridae) (butterfly)	United Kingdom		GCA_964020205	Darwin Tree of Life Project	1	2002988	80.00	25.0	2482	83.6
Spiroplasma ixodetis	sTprae	Tricholauxania praeusta (Insecta, Diptera, Lauxaniidae) (fly)	United Kingdom		GCA_964019535	Darwin Tree of Life Project	1	1495235	80.00	23.68	1728	86.4
Spiroplasma ixodetis	sLvill	Lasioglossum villosulum (Insecta, Hymenoptera, Halictidae) (bee)	United Kingdom		GCA_964020195	Darwin Tree of Life Project	1	1512716	80.00	23.59	1750	85.8
Spiroplasma ixodetis	sTatra	Thecophora atra (Insecta, Diptera, Conopidae) (fly)	United Kingdom		GCA_964019735	Darwin Tree of Life Project	1	1513007	80.00	23.64	1714	85.3
Spiroplasma ixodetis	sVmod	Villa modesta (Insecta, Diptera, Bombyliidae) (fly)	United Kingdom		GCA_964030925	Darwin Tree of Life Project	1	1970454	79.05	22.74	2584	85.0
Spiroplasma ixodetis	sMomi	Melieria omissa (Insecta, Diptera, Ulidiidae) (fly)	United Kingdom		GCA_964031175	Darwin Tree of Life Project	1	1620688	80.00	23.57	2235	81.6
Spiroplasma ixodetis	sNruf	Nomada ruficornis (Insecta, Hymenoptera, Apidae) (bee)	United Kingdom		GCA_964030795	Darwin Tree of Life Project	1	1583009	80.00	23.76	1879	86.6
Spiroplasma ixodetis	sAvir	Acasis viretata (Insecta, Lepidoptera, Geometridae) (moth)	United Kingdom		GCA_964031275	Darwin Tree of Life Project	1	1484762	80.00	24.09	1815	81.0
Spiroplasma ixodetis	sAsol	Amphimallon solstitiale (Insecta, Coleoptera, Scarabaeidae) (beetle)	United Kingdom		GCA_964030965	Darwin Tree of Life Project	1	2118897	79.05	23.32	2632	82.4
Spiroplasma ixodetis	sZise	Zeiraphera isertana (Insecta, Lepidoptera, Tortricidae) (moth)	United Kingdom		GCA_964030805	Darwin Tree of Life Project	1	2363561	78.10	23.85	3820	83.5
Spiroplasma ixodetis	sAalt	Aleiodes alternator (Insecta, Hymenoptera, Braconidae) (wasp)	United Kingdom		GCA_964031135	Darwin Tree of Life Project	1	1229206	78.10	24.01	1460	84.4
Spiroplasma ixodetis	sNbig	Notiophilus biguttatus (Insecta, Coleoptera, Carabidae) (beetle)	United Kingdom		GCA_964030985	Darwin Tree of Life Project	1	1383962	79.05	24.24	1749	83.3
Spiroplasma sp.	AdecLV25b	Adalia decempunctata (Insecta, Coleoptera, Coccinellidae) (ladybird)	United Kingdom		GCA_030913225	Archer et al. (2023)	55	965424	76.19	26.77	1002	84.0
Spiroplasma sp.	EntAcro10	Apterostigma dentigerum (Insecta, Hymenoptera, Formicidae) (ant)	Panama		GCA_002118355	Sapountzis et al. (2018)	579	1507982	80.95	30.91	1141	67.5
Spiroplasma sp.	sPpte	Polydrusus pterygomalis (Insecta, Coleoptera, Curculionidae) (weevil)	United Kingdom		GCA_964030825	Darwin Tree of Life Project	1	1385709	76.19	23.85	1376	83.0
Spiroplasma sp.	sNbre	Nebria brevicollis (Insecta, Coleoptera, Carabidae) (beetle)	United Kingdom		GCA_964030895	Darwin Tree of Life Project	1	1490306	77.14	25.86	1771	83.6
Spiroplasma sp.	JKS002669	Trachymyrmex septentrionalis (Insecta, Hymenoptera, Formicidae) (ant)	United States of America		GCA_023509825	Direct submission	4	835706	78.10	25.72	763	89.9
Spiroplasma sp.	JKS002670	Trachymyrmex septentrionalis (Insecta, Hymenoptera, Formicidae) (ant)	United States of America		GCA_023566095	Direct submission	7	872740	78.10	25.49	817	89.9
Spiroplasma sp.	JKS002671	Trachymyrmex septentrionalis (Insecta, Hymenoptera, Formicidae) (ant)	United States of America		GCA_023566085	Direct submission	5	884052	79.05	25.77	816	90.5
Spiroplasma sp.	A83_bin3_2	Leaf litter metagenome	Brazil		GCA_031119525	Direct submission	7	807291	83.81	26.75	715	89.7
Spiroplasma platyhelix	PALS-1	Pachydiplax longipennis (Insecta, Odonata, Libellulidae) (dragonfly)	United States of America		GCA_021496725	Direct submission	1	744499	81.90	28.66	675	92.4
Spiroplasma platyhelix	PALS-1	ATCC51748 strain isolated from the P. longipennis (Insecta, Odonata, Libellulidae) (dragonfly)	-		GCA_012163225	Green and Klassen (2020)	3	739863	81.90	28.65	674	91.6
Spiroplasma apis	B31	ATCC33834 strain isolated from Apis mellifera (Insecta, Hymenoptera, Apidae) (honeybee)	-		GCA_000500935	Ku et al. (2014)	1	1160554	80.95	28.3	1000	89.4
Spiroplasma citri	D4	Neoaliturus haematoceps (Insecta, Hemiptera, Cicadellidae) (leafhopper)	Iran		GCA_029607405	Direct submission	1	1599591	83.81	25.59	2110	82.5
Spiroplasma culicicola	AES-1	-	-		GCA_000565175	Chang et al. (2014)	1	1175131	82.86	26.36	1071	93.0
Spiroplasma eriocheiris	CCTCC M 207170	-	-		GCA_002028345	Liu et al. (2017)	1	1364757	88.57	29.79	1241	90.1
Spiroplasma eriocheiris	DSM 21848	Eriocheir sinensis (Malacostraca, Decapoda, Varunidae) (mitten crab)	China		GCA_001029265	Lo et al. (2015)	1	1365714	88.57	29.79	1238	90.2
Spiroplasma kunkelii	CR2-3x	Zea mays (plant, corn)	Costa Rica		GCA_001274875	Davis et al. (2015)	4	1514561	82.86	24.98	1923	77.2
Spiroplasma melliferum	AS576	Apis mellifera (Insecta, Hymenoptera, Apidae) (honeybee)	United States of America		GCA_005222125	Direct submission	3	1412375	85.71	27.05	1438	88.1
Spiroplasma mirum	ATCC 29335	ATCC29335 strain isolated from ticks (Arachnida, Ixodida)	-		GCA_000517365	Direct submission	1	1132591	87.62	29.41	1245	80.6
Spiroplasma poulsonii	sHy	Drosophila hydei (Insecta, Diptera, Drosophilidae) (fly)	United Kingdom	DS ; Xie et al. (2010)	GCA_022569815	Gerth et al. (2021)	6	1723507	77.14	27.64	1680	66.0
Spiroplasma poulsonii	MSRO	Drosophila melanogaster (Insecta, Diptera, Drosophilidae) (fly)	Switzerland	MK ; Montenegro et al. (2005)	GCA_000820525	Paredes et al. (2015)	8	2300611	80.95	26.05	3047	81.1
Spiroplasma poulsonii	MSRO_BK	Drosophila melanogaster (Insecta, Diptera, Drosophilidae) (fly)	Switzerland		GCA_009866525	Masson et al. (2020)	2	1966068	80.95	26.31	2523	81.2
Spiroplasma poulsonii	sNeo	Drosophila neotestacea (Insecta, Diptera, Drosophilidae) (fly)	United States of America	DS ; Jaenike et al. (2010)	GCA_003989055	Ballinger et al. (2018)	181	1772183	80.95	26.36	2173	77.1
Spiroplasma taiwanense	CT-1	-	-		GCA_000439435	Lo et al. (2013)	2	1086278	82.86	23.86	1120	89.5
Mycoplasma pulmonis	UAB CTIP	-	-		GCA_000195875	Chambaud et al. (2001)	1	963879	78.10	26.64	754	90.4
Mycoplasma gallisepticum	R(low)	-	-		GCA_000092585	Papazisi et al. (2003)	1	1012800	73.33	31.47	801	90.8
Mycoplasmoides genitalium	M2321	-	-		GCA_000292405	McGowin et al. (2012)	1	579977	74.29	31.67	546	95.6
Mycoplasma penetrans	HF-2	Homo sapiens	-		GCA_000011225	Sasaki et al. (2002)	1	1358633	80.00	25.72	1039	89.1
Mycoplasma hominis	AF1	Homo sapiens	-		GCA_000947915	Allen-Daniels et al. (2015)	1	700851	76.19	26.91	570	92.4
Mycoplasma pneumoniae	NCTC10119	Homo sapiens	-		GCA_900660465	Direct submission	2	823017	77.14	39.94	765	92.2
References
Allen-Daniels, M.J., Serrano, M.G., Pflugner, L.P., Fettweis, J.M., Prestosa, M.A., Koparde, V.N., Brooks, J.P., Strauss, J.F., Romero, R., Chaiworapongsa, T., Eschenbach, D.A., Buck, G.A., and Jefferson, K.K. (2015). Identification of a gene in Mycoplasma hominis associated with preterm birth and microbial burden in intra-amniotic infection. American Journal of Obstetrics and Gynecology 212, 779…
Arai, H., Inoue, M.N., and Kageyama, D. (2022). Male-killing mechanisms vary between Spiroplasma species. Frontiers in Microbiology 13, 1–15. https://doi.org/10.3389/fmicb.2022.1075199.
Archer, J., Hurst, G.D.D., and Hornett, E.A. (2023). Male-killer symbiont screening reveals novel associations in Adalia ladybirds. Access Microbiology 5, 1–16. https://doi.org/10.1099/acmi.0.000585.v3.
Ballinger, M.J., Gawryluk, R.M.R., and Perlman, S.J. (2019). Toxin and genome evolution in a Drosophila defensive symbiosis. Genome Biology and Evolution 11, 253–262. https://doi.org/10.1093/gbe/evy272.
Chambaud, I., Heilig, R., Ferris, S., Barbe, V., Samson, D., Galisson, F., Moszer, I., Dybvig, K., Wróblewski, H., Viari, A., Rocha, E.P.C., and Blanchard, A. (2001). The complete genome sequence of the murine respiratory pathogen Mycoplasma pulmonis. Nucleic Acids Research 29, 2145–2153. https://doi.org/10.1093/nar/29.10.2145.
Chang, T.H., Lo, W.S., Ku, C., Chen, L.L., and Kuo, C.H. (2014). Molecular evolution of the substrate utilization strategies and putative virulence factors in mosquito-associated Spiroplasma species. Genome Biology and Evolution 6, 500–509. https://doi.org/10.1093/gbe/evu033.
Darwin Tree of Life Project. https://www.darwintreeoflife.org/.
Davis, R.E., Shao, J., Dally, E.L., Zhao, Y., Gasparich, G.E., Gaynor, B.J., Athey, J.C., Harrison, N.A., and Donofrio, N. (2015). Complete genome sequence of Spiroplasma kunkelii strain CR2-3x, causal agent of corn stunt disease in Zea mays L. Genome Announcements 3, 6–7. https://doi.org/10.1128/genomeA.01216-15.
Gerth, M., Martinez-Montoya, H., Ramirez, P., Masson, F., Griffin, J.S., Aramayo, R., Siozios, S., Lemaitre, B., Mateos, M., and Hurst, G.D.D. (2021). Rapid molecular evolution of Spiroplasma symbionts of Drosophila. Microbial Genomics 7, 1–15. https://doi.org/10.1099/MGEN.0.000503.
Green, E.A., and Klassen, J.L. (2020). Draft genome sequence of Spiroplasma platyhelix ATCC 51748, isolated from a dragonfly. Microbiology Resource Announcements 9, 19–20. https://doi.org/10.1128/mra.00422-20.
Ku, C., Lo, W.-S., Chen, L.-L., and Kuo, C.-H. (2014). Complete genome sequence of Spiroplasma apis B31 T (ATCC 33834), a bacterium associated with May disease of honeybees (Apis mellifera). Genome Announcements 2, 2013–2014. https://doi.org/10.1128/genomea.01151-13.
Liu, P., Zheng, H., Meng, Q., Terahara, N., Gu, W., Wang, S., Zhao, G., Nakane, D., Wang, W., and Miyata, M. (2017). Chemotaxis without conventional two-component system, based on cell polarity and aerobic conditions in helicity-switching swimming of Spiroplasma eriocheiris. Frontiers in Microbiology 8, 1–13. https://doi.org/10.3389/fmicb.2017.00058.
Lo, W.S., Gasparich, G.E., and Kuo, C.H. (2015). Found and lost: The fates of horizontally acquired genes in arthropod-symbiotic Spiroplasma. Genome Biology and Evolution 7, 2458–2472. https://doi.org/10.1093/gbe/evv160.
Lo, W.S., Ku, C., Chen, L.L., Chang, T.H., and Kuo, C.H. (2013). Comparison of metabolic capacities and inference of gene content evolution in mosquito-associated Spiroplasma diminutum and S. taiwanense. Genome Biology and Evolution 5, 1512–1523. https://doi.org/10.1093/gbe/evt108.
Martin, S.H., Singh, K.S., Gordon, I.J., Omufwoko, K.S., Collins, S., Warren, I.A., Munby, H., Brattström, O., Traut, W., Martins, D.J., Smith, D.A.S., Jiggins, C.D., Bass, C., and Ffrench-Constant, R.H. (2020). Whole-chromosome hitchhiking driven by a male-killing endosymbiont. PLoS Biology 18. https://doi.org/10.1371/journal.pbio.3000610.
Masson, F., Calderon-Copete, S., Schüpfer, F., Vigneron, A., Rommelaere, S., Garcia-Arraez, M.G., Paredes, J.C., and Lemaitre, B. (2020). Blind killing of both male and female Drosophila embryos by a natural variant of the endosymbiotic bacterium Spiroplasma poulsonii. Cellular Microbiology 22, 1–12. https://doi.org/10.1111/cmi.13156.
McGowin, C.L., Ma, L., Jensen, J.S., Mancuso, M.M., Hamasuna, R., Adegboye, D., and Martin, D.H. (2012). Draft genome sequences of four axenic Mycoplasma genitalium strains isolated from Denmark, Japan, and Australia. Journal of Bacteriology 194, 6010–6011. https://doi.org/10.1128/JB.01478-12.
Moore, L.D., and Ballinger, M.J. (2023). The toxins of vertically transmitted Spiroplasma. Frontiers in Microbiology 14, 1–13. https://doi.org/10.3389/fmicb.2023.1148263.
Papazisi, L., Gorton, T.S., Kutish, G., Markham, P.F., Browning, G.F., Nguyen, D.K., Swartzell, S., Madan, A., Mahairas, G., and Geary, S.J. (2003). The complete genome sequence of the avian pathogen Mycoplasma gallisepticum strain Rlow. Microbiology 149, 2307–2316. https://doi.org/10.1099/mic.0.26427-0.
Paredes, J.C., Herren, J.K., Schüpfer, F., Marin, R., Claverol, S., Kuo, C.H., Lemaitre, B., and Béven, L. (2015). Genome sequence of the Drosophila melanogaster male-killing Spiroplasma strain MSRO endosymbiont. MBio 6, 1–12. https://doi.org/10.1128/mBio.02437-14.
Pollmann, M., Moore, L.D., Krimmer, E., D’Alvise, P., Hasselmann, M., Perlman, S.J., Ballinger, M.J., Steidle, J.L.M., and Gottlieb, Y. (2022). Highly transmissible cytoplasmic incompatibility by the extracellular insect symbiont Spiroplasma. iScience 25, 104335. https://doi.org/10.1016/j.isci.2022.104335.
Sapountzis, P., Zhukova, M., Shik, J.Z., Schiott, M., and Boomsma, J.J. (2018). Reconstructing the functions of endosymbiotic mollicutes in fungus-growing ants. eLife 7, 1–31. https://doi.org/10.7554/eLife.39209.
Sasaki, Y., Ishikawa, J., Yamashita, A., Oshima, K., Kenri, T., Furuya, K., Yoshino, C., Horino, A., Shiba, T., Sasaki, T., and Hattori, M. (2002). The complete genomic sequence of Mycoplasma penetrans, an intracellular bacterial pathogen in humans. Nucleic Acids Research 30, 5293–5300. https://doi.org/10.1093/nar/gkf667.
Vera-Ponce León, A., Dominguez-Mirazo, M., Bustamante-Brito, R., Higareda-Alvear, V., Rosenblueth, M., and Martínez-Romero, E. (2021). Functional genomics of a Spiroplasma associated with the carmine cochineals Dactylopius coccus and Dactylopius opuntiae. BMC Genomics 22, 1–17. https://doi.org/10.1186/s12864-021-07540-2.
Yeoman, C.J., Brutscher, L.M., Esen, Ö.C., Ibaoglu, F., Fowler, C., Eren, A.M., Wanner, K., and Weaver, D.K. (2019). Genome-resolved insights into a novel Spiroplasma symbiont of the Wheat Stem Sawfly (Cephus cinctus). PeerJ 7. https://doi.org/10.7717/peerj.7548.
