# Supplementary material for: A human-associated Spiroplasma ixodetis lineage responsible for infantile cataracts and adult febrile illness
Source: iScience. 2026 Mar 6;29(4):115233. doi: 10.1016/j.isci.2026.115233 (PMC13049210; doi:10.1016/j.isci.2026.115233)
Supplement: Table S7. Acid nucleic identity matrix between the SiHRI MAGs and other Spiroplasma species from the Ixodetis clade [file mmc7.xlsx]

## Sheet: Table S7
Table S7. Acid nucleic identity matrix between the SiHRI MAGs and other Spiroplasma species from the Ixodetis clade.
ANI matrix	GRM-P1	GRM-P3	Y32	sAalt	sAtri	sAsyri	sNbre	sAtrim	sNruf	sAvir	A83bin32	sCcroc	AdecLV25b	STU	WSS	sCroceus	DCF	sPpte	DCM	sPrudi	sDalbo	DO	RF.K001.SPIR	sTatra	sAp269	EntAcro10	sTfemo	SixosHm	sTprae	sVmod	sLmala	JKS002669	sZise	sMlaev	sLvill	JKS002670	JKS002671	PALS1CP051215	sMomi	PALS1JAAVVK01	sAsol	sNbig
GRM-P1	100	99.48	90.73	91.15	91.05	90.94	80.27	91.35	91.13	91.18	77.2	90.79	80.19	90.84	91.71	90.82	91.62	86.65	91.37	91.45	91.19	91.48	90.99	91.44	90.49	77.54	91.41	90.4	91.59	90.97	91.41	77.38	90.17	91.18	91.34	77.42	77.64	76.83	90.9	76.85	90.97	91.46
GRM-P3	99.48	100	91.09	91.26	91.14	90.89	80.17	91.36	91.12	91.2	77.32	90.8	80.15	91.06	91.84	90.73	91.31	86.4	91.24	91.43	91.24	91.21	91.05	91.31	90.34	77.72	91.5	90.5	91.3	91.2	91.35	77.36	90.27	91.5	91.34	77.52	77.56	77.02	90.9	77.07	91.01	91.52
Y32	90.73	91.09	100	94.71	94.63	94.41	81.54	94.85	94.59	94.27	77.01	94.17	79.89	95.49	96.73	94.22	95.85	86.46	95.44	95.05	94.28	95.48	93.98	94.83	93.1	77.56	95.49	93.74	95.28	94.27	94.69	77.6	93.64	95.31	94.89	77.56	77.54	77.02	94.08	76.98	94.37	93.52
sAalt	91.15	91.26	94.71	100	95.96	94.81	80.74	96.29	95.78	95.08	77.29	95.95	80.09	96.77	97.18	95.85	96.76	86.65	96.21	95.69	95.89	96.1	95.36	94.94	94.17	77.8	96.37	95.18	95.43	95.9	95.99	77.72	94.96	95.67	95.09	77.88	77.82	77.21	95.15	77.14	95.54	93.91
sAtri	91.05	91.14	94.63	95.96	100	95.64	80.52	97.23	96.33	95.63	76.9	95.3	80.27	96.6	97.61	95.48	96.9	86.49	96.54	97.15	96.37	96.37	95.43	96.89	94.32	77.46	97.31	94.92	97.2	96.29	96.19	77.26	94.69	97.09	97.25	77.65	77.56	77.05	95.58	77.05	95.45	94.49
sAsyri	90.94	90.89	94.41	94.81	95.64	100	81.12	95	95.13	96.37	77.05	94.57	79.93	95.47	96.51	94.49	95.79	86.13	95.33	97.03	94.9	95.74	94.36	96.03	94.57	77.5	95.3	97.01	96.18	94.56	95.21	77.18	93.8	97.47	96.3	77.46	77.57	77.03	95.09	77.09	94.39	93.67
sNbre	80.27	80.17	81.54	80.74	80.52	81.12	100	80.68	80.46	80.71	76.35	81.76	91.29	80.51	80.26	81.33	79.93	80.92	80.17	81.24	80.8	80.25	81.31	80.97	79.88	76.81	81.27	81.58	80.87	81.58	80.91	77.13	81.27	80.62	80.93	77.16	77.28	76.5	80.34	76.59	81.15	81.1
sAtrim	91.35	91.36	94.85	96.29	97.23	95	80.68	100	98.27	94.9	77.17	95.7	79.97	97.01	98.31	95.83	97.71	86.62	97.18	96.05	96.7	97.18	95.85	96.74	93.88	77.44	98.42	94.9	96.41	96.68	97.8	77.53	94.66	96.08	96.72	77.56	77.59	77.07	95.23	77.12	95.39	94.36
sNruf	91.13	91.12	94.59	95.78	96.33	95.13	80.46	98.27	100	94.79	77.02	95.39	80.03	96.66	97.28	95.63	97.13	86.72	96.28	95.83	96.2	96.55	95.33	96.2	93.88	77.61	97.68	94.77	95.86	96.27	97.57	77.9	94.66	95.54	96.27	77.81	77.92	77.02	94.99	77.05	95.22	94.31
sAvir	91.18	91.2	94.27	95.08	95.63	96.37	80.71	94.9	94.79	100	77.32	94.56	80.35	95.59	96.22	94.8	95.64	86.34	95.2	96.69	95.3	95.31	95.01	95.93	93.9	77.76	95.3	95.88	96.27	95.32	95.44	77.43	94.1	96.94	96.12	77.71	77.65	77.02	94.93	77.2	94.95	93.78
A83bin32	77.2	77.32	77.01	77.29	76.9	77.05	76.35	77.17	77.02	77.32	100	76.81	76.73	76.92	76.93	76.87	77.05	77.19	77.1	77	76.84	76.85	77	77.03	77.18	84.29	77.03	77.26	77.13	77.16	77.22	84.31	77.09	77.27	77.18	84.27	84.32	79.21	77.17	79.15	77.02	76.91
sCcroc	90.79	90.8	94.17	95.95	95.3	94.57	81.76	95.7	95.39	94.56	76.81	100	80.02	96.3	97.9	99.36	97.01	86.68	96.63	95.58	96.21	96.83	95.02	95.09	94.04	77.37	96.14	94.45	95.59	96.21	95.98	77.2	94.45	95.48	95.49	77.37	77.29	76.94	94.31	76.88	94.43	93.42
AdecLV25b	80.19	80.15	79.89	80.09	80.27	79.93	91.29	79.97	80.03	80.35	76.73	80.02	100	80.14	80.28	80.39	80.34	79.63	80.55	80.06	80.2	80.45	80.32	79.91	79.72	77.04	80.12	79.77	79.74	80.08	80.1	77.23	80.01	80	79.92	77.27	77.33	76.68	79.94	76.98	80.23	80.27
STU	90.84	91.06	95.49	96.77	96.6	95.47	80.51	97.01	96.66	95.59	76.92	96.3	80.14	100	97.53	96.42	97.07	86.68	97.3	96.2	97.12	97.33	96.04	96.14	94.37	77.9	97.47	95.36	96.56	96.54	96.64	77.46	95.62	96.44	96.51	77.69	77.66	77.15	95.4	77.25	95.77	94.75
WSS	91.71	91.84	96.73	97.18	97.61	96.51	80.26	98.31	97.28	96.22	76.93	97.9	80.28	97.53	100	97.99	97.84	87.08	97.78	97.35	98.2	97.5	97.09	97.09	95.18	77.72	98.46	95.74	97.54	97.74	97.56	77.3	96.65	96.99	97.41	77.55	77.48	76.94	96.63	76.82	97.36	95.74
sCroceus	90.82	90.73	94.22	95.85	95.48	94.49	81.33	95.83	95.63	94.8	76.87	99.36	80.39	96.42	97.99	100	96.91	86.56	96.32	95.51	96.33	96.6	94.86	94.93	93.8	77.39	96.38	94.5	95.66	96.03	95.84	77.3	94.31	95.66	95.39	77.57	77.37	76.88	94.22	77	94.65	93.61
DCF	91.62	91.31	95.85	96.76	96.9	95.79	79.93	97.71	97.13	95.64	77.05	97.01	80.34	97.07	97.84	96.91	100	86.8	99.7	96.8	97.41	99.04	96.3	96.48	94.92	77.42	97.86	95.12	96.84	96.98	96.86	77.6	95.98	96.6	96.72	77.8	77.7	76.49	96.08	76.51	96.28	95.29
sPpte	86.65	86.4	86.46	86.65	86.49	86.13	80.92	86.62	86.72	86.34	77.19	86.68	79.63	86.68	87.08	86.56	86.8	100	86.94	86.91	86.83	86.93	86.62	87.01	85.88	77.08	87.23	86.12	87.08	87	86.82	77.4	85.58	87.02	86.94	77.77	77.47	76.89	86.73	76.85	86.73	86.69
DCM	91.37	91.24	95.44	96.21	96.54	95.33	80.17	97.18	96.28	95.2	77.1	96.63	80.55	97.3	97.78	96.32	99.7	86.94	100	96.16	97.29	98.9	96.16	96.13	94.65	77.83	97.56	95.08	96.33	96.95	96.75	77.87	95.61	96.27	96.3	77.9	78.03	76.84	95.45	76.93	95.86	94.71
sPrudi	91.45	91.43	95.05	95.69	97.15	97.03	81.24	96.05	95.83	96.69	77	95.58	80.06	96.2	97.35	95.51	96.8	86.91	96.16	100	96.07	96.39	95.78	97.16	95.27	77.53	96.53	96.46	97.42	95.91	96.01	77.5	95.19	98.3	97.33	77.76	77.76	77.45	96.18	77.32	95.57	94.51
sDalbo	91.19	91.24	94.28	95.89	96.37	94.9	80.8	96.7	96.2	95.3	76.84	96.21	80.2	97.12	98.2	96.33	97.41	86.83	97.29	96.07	100	97.11	95.68	96.04	94.61	77.56	97.16	94.83	96.52	96.36	96.47	77.57	94.79	96.17	96.33	77.71	77.75	77.09	95.56	77.01	95.38	94.3
DO	91.48	91.21	95.48	96.1	96.37	95.74	80.25	97.18	96.55	95.31	76.85	96.83	80.45	97.33	97.5	96.6	99.04	86.93	98.9	96.39	97.11	100	95.96	96.23	94.6	77.54	97.57	94.99	96.67	96.83	96.69	77.59	95.57	96.59	96.51	77.59	77.74	76.47	95.73	76.63	95.82	94.46
RF.K001.SPIR	90.99	91.05	93.98	95.36	95.43	94.36	81.31	95.85	95.33	95.01	77	95.02	80.32	96.04	97.09	94.86	96.3	86.62	96.16	95.78	95.68	95.96	100	95.35	93.42	77.62	96.26	94.23	95.47	95.67	95.64	77.3	93.97	95.67	95.57	77.54	77.48	76.93	94.52	77.08	94.9	93.62
sTatra	91.44	91.31	94.83	94.94	96.89	96.03	80.97	96.74	96.2	95.93	77.03	95.09	79.91	96.14	97.09	94.93	96.48	87.01	96.13	97.16	96.04	96.23	95.35	100	94.4	77.53	96.74	95.7	97.5	95.77	96.3	77.21	93.98	97.3	99.56	77.44	77.49	77.18	95.7	77.07	95.5	94.29
sAp269	90.49	90.34	93.1	94.17	94.32	94.57	79.88	93.88	93.88	93.9	77.18	94.04	79.72	94.37	95.18	93.8	94.92	85.88	94.65	95.27	94.61	94.6	93.42	94.4	100	77.73	94.08	94.27	94.93	93.95	94.22	77.38	93.9	95.04	94.39	77.68	77.46	77.27	95.11	77.12	93.53	92.67
EntAcro10	77.54	77.72	77.56	77.8	77.46	77.5	76.81	77.44	77.61	77.76	84.29	77.37	77.04	77.9	77.72	77.39	77.42	77.08	77.83	77.53	77.56	77.54	77.62	77.53	77.73	100	77.49	77.46	77.47	77.36	77.76	92.05	77.59	77.53	77.5	92.17	92.01	79.7	77.63	79.76	77.67	77.76
sTfemo	91.41	91.5	95.49	96.37	97.31	95.3	81.27	98.42	97.68	95.3	77.03	96.14	80.12	97.47	98.46	96.38	97.86	87.23	97.56	96.53	97.16	97.57	96.26	96.74	94.08	77.49	100	94.9	96.87	97.15	97.43	77.54	94.94	96.52	96.95	77.59	77.62	77.17	95.61	77.19	96.22	94.61
SixosHm	90.4	90.5	93.74	95.18	94.92	97.01	81.58	94.9	94.77	95.88	77.26	94.45	79.77	95.36	95.74	94.5	95.12	86.12	95.08	96.46	94.83	94.99	94.23	95.7	94.27	77.46	94.9	100	95.87	94.21	95.15	77.43	93.28	97.12	95.88	77.61	77.54	77.24	94.5	77.2	94.25	93.32
sTprae	91.59	91.3	95.28	95.43	97.2	96.18	80.87	96.41	95.86	96.27	77.13	95.59	79.74	96.56	97.54	95.66	96.84	87.08	96.33	97.42	96.52	96.67	95.47	97.5	94.93	77.47	96.87	95.87	100	96.24	95.74	77.43	94.43	97.64	97.78	77.55	77.55	77.29	96.3	77.04	95.33	94.68
sVmod	90.97	91.2	94.27	95.9	96.29	94.56	81.58	96.68	96.27	95.32	77.16	96.21	80.08	96.54	97.74	96.03	96.98	87	96.95	95.91	96.36	96.83	95.67	95.77	93.95	77.36	97.15	94.21	96.24	100	96.1	77.5	94.59	95.76	95.85	77.62	77.69	77.22	94.74	77.12	94.99	93.95
sLmala	91.41	91.35	94.69	95.99	96.19	95.21	80.91	97.8	97.57	95.44	77.22	95.98	80.1	96.64	97.56	95.84	96.86	86.82	96.75	96.01	96.47	96.69	95.64	96.3	94.22	77.76	97.43	95.15	95.74	96.1	100	77.66	94.91	95.83	96.22	77.76	77.65	77.37	95	77.34	95.69	94.08
JKS002669	77.38	77.36	77.6	77.72	77.26	77.18	77.13	77.53	77.9	77.43	84.31	77.2	77.23	77.46	77.3	77.3	77.6	77.4	77.87	77.5	77.57	77.59	77.3	77.21	77.38	92.05	77.54	77.43	77.43	77.5	77.66	100	77.51	77.38	77.34	98.68	98.68	79.72	77.68	79.73	77.29	77.54
sZise	90.17	90.27	93.64	94.96	94.69	93.8	81.27	94.66	94.66	94.1	77.09	94.45	80.01	95.62	96.65	94.31	95.98	85.58	95.61	95.19	94.79	95.57	93.97	93.98	93.9	77.59	94.94	93.28	94.43	94.59	94.91	77.51	100	94.78	94.28	77.45	77.58	77.11	94.33	77.1	94.33	93.03
sMlaev	91.18	91.5	95.31	95.67	97.09	97.47	80.62	96.08	95.54	96.94	77.27	95.48	80	96.44	96.99	95.66	96.6	87.02	96.27	98.3	96.17	96.59	95.67	97.3	95.04	77.53	96.52	97.12	97.64	95.76	95.83	77.38	94.78	100	97.43	77.57	77.52	77.39	96.24	77.3	95.75	94.43
sLvill	91.34	91.34	94.89	95.09	97.25	96.3	80.93	96.72	96.27	96.12	77.18	95.49	79.92	96.51	97.41	95.39	96.72	86.94	96.3	97.33	96.33	96.51	95.57	99.56	94.39	77.5	96.95	95.88	97.78	95.85	96.22	77.34	94.28	97.43	100	77.52	77.66	77.14	95.82	77.04	95.55	94.4
JKS002670	77.42	77.52	77.56	77.88	77.65	77.46	77.16	77.56	77.81	77.71	84.27	77.37	77.27	77.69	77.55	77.57	77.8	77.77	77.9	77.76	77.71	77.59	77.54	77.44	77.68	92.17	77.59	77.61	77.55	77.62	77.76	98.68	77.45	77.57	77.52	100	98.7	79.83	77.77	79.68	77.57	77.7
JKS002671	77.64	77.56	77.54	77.82	77.56	77.57	77.28	77.59	77.92	77.65	84.32	77.29	77.33	77.66	77.48	77.37	77.7	77.47	78.03	77.76	77.75	77.74	77.48	77.49	77.46	92.01	77.62	77.54	77.55	77.69	77.65	98.68	77.58	77.52	77.66	98.7	100	79.65	77.82	79.78	77.49	77.65
PALS1CP051215	76.83	77.02	77.02	77.21	77.05	77.03	76.5	77.07	77.02	77.02	79.21	76.94	76.68	77.15	76.94	76.88	76.49	76.89	76.84	77.45	77.09	76.47	76.93	77.18	77.27	79.7	77.17	77.24	77.29	77.22	77.37	79.72	77.11	77.39	77.14	79.83	79.65	100	77.02	99.99	77.26	77.23
sMomi	90.9	90.9	94.08	95.15	95.58	95.09	80.34	95.23	94.99	94.93	77.17	94.31	79.94	95.4	96.63	94.22	96.08	86.73	95.45	96.18	95.56	95.73	94.52	95.7	95.11	77.63	95.61	94.5	96.3	94.74	95	77.68	94.33	96.24	95.82	77.77	77.82	77.02	100	77.04	95.12	93.91
PALS1JAAVVK01	76.85	77.07	76.98	77.14	77.05	77.09	76.59	77.12	77.05	77.2	79.15	76.88	76.98	77.25	76.82	77	76.51	76.85	76.93	77.32	77.01	76.63	77.08	77.07	77.12	79.76	77.19	77.2	77.04	77.12	77.34	79.73	77.1	77.3	77.04	79.68	79.78	99.99	77.04	100	77.08	77.05
sAsol	90.97	91.01	94.37	95.54	95.45	94.39	81.15	95.39	95.22	94.95	77.02	94.43	80.23	95.77	97.36	94.65	96.28	86.73	95.86	95.57	95.38	95.82	94.9	95.5	93.53	77.67	96.22	94.25	95.33	94.99	95.69	77.29	94.33	95.75	95.55	77.57	77.49	77.26	95.12	77.08	100	94.13
sNbig	91.46	91.52	93.52	93.91	94.49	93.67	81.1	94.36	94.31	93.78	76.91	93.42	80.27	94.75	95.74	93.61	95.29	86.69	94.71	94.51	94.3	94.46	93.62	94.29	92.67	77.76	94.61	93.32	94.68	93.95	94.08	77.54	93.03	94.43	94.4	77.7	77.65	77.23	93.91	77.05	94.13	100
