# Supplementary material for: A human-associated Spiroplasma ixodetis lineage responsible for infantile cataracts and adult febrile illness
Source: iScience. 2026 Mar 6;29(4):115233. doi: 10.1016/j.isci.2026.115233 (PMC13049210; doi:10.1016/j.isci.2026.115233)
Supplement: Table S8. Amino acid identity matrix between the SiHRI MAGs and other Spiroplasma species [file mmc8.xlsx]

## Sheet: Table S8
Table S8. Amino acid identity matrix between the SiHRI MAGs and other Spiroplasma species.
AAI matrix	GRM-P1	GRM-P3	Y32	sCcroc	sTatra	sNruf	PALS1JKS002671	sTprae	sHm	sVmod	DCF	sLmala	A83bin32	sAp269	PALS1JKS002670	PALS1JKS002669	WSS	sTfemo	ADECLVB	sPpte	sLvill	sZise	sMomi	DCM	sNbig	sAsyri	sAsol	sAvir	RF.K001.SPIR	PALS1CP051215	PALS1JAAVVK01	sAalt	sPrudi	sMlaev	DO	EntAcro10	sCroceus	STU	sAtri	sAtrim	sDalbo	sNbre	SerioDSM21848	SculiAES-1	SpoulMSROBK	SpoulSHY	Smirum	SpoulSNEO	Skunk
GRM-P1	100	99.76	89.92	90.57	90.64	91.01	61.2	90.89	90.45	90.29	89.74	91.41	61.05	90.36	61.33	61.36	91.9	90.99	74.55	83.66	90.76	90.43	90.96	89.68	90.77	90.94	90.53	91.04	89.96	61.69	61.68	90.78	90.02	91.12	89.82	61.51	90.25	89.98	90.76	91.07	90.25	73.78	53.54	51.77	53.17	53.21	53.23	53.42	52.79
GRM-P3	99.76	100	89.79	90.13	90.37	90.85	61.2	90.66	90.05	90.01	89.43	91.16	61.08	90.26	61.36	61.39	91.68	90.86	74.48	83.36	90.42	89.96	90.71	89.43	90.55	90.79	90.3	90.84	89.57	61.7	61.7	90.63	89.67	90.89	89.72	61.47	89.83	89.75	90.49	90.88	90.02	73.62	53.41	51.57	53.1	53.05	53.04	53.34	52.66
Y32	89.92	89.79	100	94.53	95.51	95.61	61.08	96.07	94.18	94.66	94.65	95.86	60.91	93.85	61.41	61.47	96.75	95.85	74.78	83.59	95.58	94.76	95.5	94.45	94.34	94.89	94.86	94.71	93.91	61.9	61.9	95.46	95.26	96.08	94.97	61.63	93.92	95.23	94.57	95.7	94.81	73.96	53.81	52.08	53.1	53.24	53.84	53.64	53.21
sCcroc	90.57	90.13	94.53	100	96.01	97.06	61.11	96.1	95.74	96.37	96.93	97.16	61.23	94.56	61.36	61.51	98.63	96.99	74.52	82.98	96.01	96	95.48	96.7	94.82	95.71	95.03	95.68	95.18	61.89	61.88	96.73	95.95	96.15	97.14	61.57	99.64	97.35	95.9	97.11	97.35	73.79	53.88	51.86	54.03	53.56	53.84	53.79	53.41
sTatra	90.64	90.37	95.51	96.01	100	96.7	61.04	97.5	97.33	96.02	95.67	96.29	60.73	96.22	61.2	61.38	96.99	96.01	74.38	83.46	99.78	96.26	96.69	95.55	95.49	97.1	95.95	97.3	95.69	61.86	61.85	96.23	97.57	97.82	96	61.42	95.58	96.48	96.5	96.27	96.01	73.89	53.9	51.88	53.55	53.39	53.9	53.64	53.27
sNruf	91.01	90.85	95.61	97.06	96.7	100	61.27	96.71	96.13	97.42	97.27	97.9	60.95	95.15	61.55	61.57	97.89	98.67	75	83.77	96.79	96.65	95.9	96.73	94.86	96.23	96.22	96.13	96.6	61.99	61.99	97.27	96.02	96.39	96.81	61.54	96.73	97.31	96.81	98.84	97.31	73.84	53.57	51.61	53.59	53.32	53.59	53.53	53.23
PALS1JKS002671	61.2	61.2	61.08	61.11	61.04	61.27	100	61.31	61.27	61.17	60.46	61.37	80.16	61.48	98.35	98.25	61.43	61.1	60.8	60.99	60.97	61.85	61.26	61.28	61.36	61.51	61.28	61.4	61.3	72.22	72.25	61.5	61.1	61.28	61.11	91.37	61.12	61.5	61.18	61.27	61.27	60.41	53.11	52.42	53.25	53.46	53.5	52.89	53.2
sTprae	90.89	90.66	96.07	96.1	97.5	96.71	61.31	100	97.39	96.18	96.32	96.7	60.85	96.17	61.6	61.66	97.2	96.31	74.19	83.23	97.57	96.41	96.84	96.35	95.26	97.59	96.23	97.47	95.64	61.89	61.88	96.35	97.5	97.92	96.38	61.61	95.67	96.78	96.83	96.5	96.21	73.96	54.1	51.76	53.39	53.29	53.85	53.26	53.35
sHm	90.45	90.05	94.18	95.74	97.33	96.13	61.27	97.39	100	95.56	95.37	96.19	61.04	95.28	61.35	61.36	96.82	96.32	74.32	84.28	97.21	95.48	95.99	95.11	94.55	97.62	95.55	97.18	95.57	61.84	61.84	95.66	97.45	98.43	95.74	61.6	95.07	96.02	95.87	96.27	95.28	74.55	53.93	51.96	53.67	53.35	53.6	53.58	53.33
sVmod	90.29	90.01	94.66	96.37	96.02	97.42	61.17	96.18	95.56	100	96.71	97.38	61.13	94.86	61.42	61.53	98.29	97.49	74.45	83.21	95.88	96.43	96.14	96.53	95.04	95.43	95.88	95.5	95.79	62.14	62.13	96.75	95.7	96.51	96.75	61.71	96.19	97.5	96.23	97.58	96.88	73.84	53.86	51.95	53.38	53.69	53.73	54.02	54.67
DCF	89.74	89.43	94.65	96.93	95.67	97.27	60.46	96.32	95.37	96.71	100	96.55	60.2	94.85	60.52	60.58	98.45	97.39	73.91	83.18	95.66	96.52	95.98	99.84	94.86	95.85	95.87	95.51	95.59	61.05	61.04	96.77	95.55	96.34	99.23	60.57	96.43	97.48	96.1	97.23	97.22	72.99	53.17	51.08	53.18	53.54	53.05	53.37	53.01
sLmala	91.41	91.16	95.86	97.16	96.29	97.9	61.37	96.7	96.19	97.38	96.55	100	61.11	95.73	61.6	61.72	98.17	98.01	74.2	84.16	96.24	96.94	96.01	96.56	95.52	96.17	96.28	96.5	96.39	62.06	62.06	97.72	96.19	96.75	96.69	61.84	96.98	97.77	96.6	98.51	97.42	74.36	53.99	52.07	53.06	53.07	53.79	53.2	53.23
A83bin32	61.05	61.08	60.91	61.23	60.73	60.95	80.16	60.85	61.04	61.13	60.2	61.11	100	61.16	80.07	80.03	61.2	61.11	60.86	61.01	60.68	61.69	61.27	61.09	61.14	61.05	60.96	61.09	60.92	72.05	72.05	61.24	60.8	60.86	61.07	80.45	61.16	61.15	61.05	61.08	60.88	60.82	53.02	51.71	53.11	53.14	53.13	52.75	53.22
sAp269	90.36	90.26	93.85	94.56	96.22	95.15	61.48	96.17	95.28	94.86	94.85	95.73	61.16	100	61.58	61.52	95.55	95.86	74.97	84	96.17	95.03	95.32	94.84	94.31	95.84	94.91	95.03	94.92	61.67	61.66	95.15	96.21	96.21	94.95	61.76	94.67	95.38	95.24	95.75	95.01	74.5	53.46	51.79	53.21	53.56	53.4	53.74	53.03
PALS1JKS002670	61.33	61.36	61.41	61.36	61.2	61.55	98.35	61.6	61.35	61.42	60.52	61.6	80.07	61.58	100	98.28	61.44	61.44	60.76	61.33	61.24	61.92	61.32	61.34	61.57	61.75	61.41	61.67	61.5	72.23	72.23	61.82	61.35	61.43	61.24	91.22	61.39	61.47	61.44	61.57	61.43	60.66	53.26	52.41	53.31	53.4	53.58	52.91	53.18
PALS1JKS002669	61.36	61.39	61.47	61.51	61.38	61.57	98.25	61.66	61.36	61.53	60.58	61.72	80.03	61.52	98.28	100	61.37	61.48	60.93	61.32	61.37	61.95	61.46	61.43	61.59	61.74	61.45	61.62	61.56	72.11	72.09	61.81	61.42	61.44	61.32	91.29	61.49	61.55	61.46	61.64	61.45	60.59	53.07	52.4	53.24	53.38	53.42	52.91	53.18
WSS	91.9	91.68	96.75	98.63	96.99	97.89	61.43	97.2	96.82	98.29	98.45	98.17	61.2	95.55	61.44	61.37	100	98.36	74.66	84.39	97.03	97.92	96.89	98.07	96.33	97.19	97.33	96.97	97.02	61.97	61.96	97.96	97.45	97.29	98.41	61.49	98.46	98.5	97.66	98.4	98.88	73.74	54.06	52.1	53.02	53.34	54.15	53.19	53.34
sTfemo	90.99	90.86	95.85	96.99	96.01	98.67	61.1	96.31	96.32	97.49	97.39	98.01	61.11	95.86	61.44	61.48	98.36	100	74.5	83.42	95.87	97.02	96.41	96.95	95.42	95.98	96.78	96.6	95.82	62.03	62.03	97.28	96.43	96.49	97.06	61.68	96.65	97.73	96.8	98.76	97.21	73.94	54.14	51.95	53.5	53.5	54.1	53.45	53.27
ADECLVB	74.55	74.48	74.78	74.52	74.38	75	60.8	74.19	74.32	74.45	73.91	74.2	60.86	74.97	60.76	60.93	74.66	74.5	100	73.12	74.37	74.76	74.8	74.58	74.76	74.28	74.96	74.66	74.54	61.55	61.55	74.89	74.25	74.69	74.41	60.92	74.56	74.73	74.31	74.21	74.29	90.18	54.15	52.31	53.76	53.95	53.71	53.76	53.9
sPpte	83.66	83.36	83.59	82.98	83.46	83.77	60.99	83.23	84.28	83.21	83.18	84.16	61.01	84	61.33	61.32	84.39	83.42	73.12	100	83.41	83.77	83.84	83.51	84.01	83.55	83.9	83.81	83.31	61.73	61.73	84.54	83.44	83.73	83.89	61.49	83	84.1	82.97	83.35	83.1	72.79	53.91	51.72	52.97	52.94	53.82	52.94	53.46
sLvill	90.76	90.42	95.58	96.01	99.78	96.79	60.97	97.57	97.21	95.88	95.66	96.24	60.68	96.17	61.24	61.37	97.03	95.87	74.37	83.41	100	96.14	96.7	95.49	95.49	97.17	96	97.04	95.49	61.86	61.86	96.27	97.45	97.82	96	61.39	95.65	96.61	96.53	96.25	96.08	73.82	54.01	51.85	53.56	53.44	53.87	53.61	53.28
sZise	90.43	89.96	94.76	96	96.26	96.65	61.85	96.41	95.48	96.43	96.52	96.94	61.69	95.03	61.92	61.95	97.92	97.02	74.76	83.77	96.14	100	95.61	96.35	95.01	95.8	95.37	95.63	95.27	62.3	62.29	96.45	96.19	96.36	96.44	61.99	95.41	96.58	96.37	97.24	96.93	73.93	53.64	51.87	52.97	53.08	53.57	53.34	53.39
sMomi	90.96	90.71	95.5	95.48	96.69	95.9	61.26	96.84	95.99	96.14	95.98	96.01	61.27	95.32	61.32	61.46	96.89	96.41	74.8	83.84	96.7	95.61	100	96.07	94.9	96.4	96.08	96.64	95.56	62	61.99	96.31	96.52	97.07	95.9	61.5	95.28	96.41	95.89	96.54	95.76	74	54.16	51.89	53.48	53.78	53.76	53.46	53.23
DCM	89.68	89.43	94.45	96.7	95.55	96.73	61.28	96.35	95.11	96.53	99.84	96.56	61.09	94.84	61.34	61.43	98.07	96.95	74.58	83.51	95.49	96.35	96.07	100	94.74	95.64	95.5	95.35	95.11	61.79	61.78	96.69	95.41	96.22	99.1	61.44	96.18	97.13	95.76	96.89	97.23	73.47	53.73	51.91	53.66	53.9	53.73	53.83	53.78
sNbig	90.77	90.55	94.34	94.82	95.49	94.86	61.36	95.26	94.55	95.04	94.86	95.52	61.14	94.31	61.57	61.59	96.33	95.42	74.76	84.01	95.49	95.01	94.9	94.74	100	94.85	95.05	94.85	94.68	61.93	61.93	95.04	95.22	95.67	95.12	61.76	94.68	95.48	95.41	95.62	94.84	74.22	53.86	52.14	53.25	53.33	53.84	53.34	53.23
sAsyri	90.94	90.79	94.89	95.71	97.1	96.23	61.51	97.59	97.62	95.43	95.85	96.17	61.05	95.84	61.75	61.74	97.19	95.98	74.28	83.55	97.17	95.8	96.4	95.64	94.85	100	95.59	97.58	95.49	61.97	61.97	95.97	97.52	98.24	96.05	61.77	95.32	96.11	96.61	96.03	95.79	73.96	53.52	51.82	53.13	52.98	53.39	53.1	53.04
sAsol	90.53	90.3	94.86	95.03	95.95	96.22	61.28	96.23	95.55	95.88	95.87	96.28	60.96	94.91	61.41	61.45	97.33	96.78	74.96	83.9	96	95.37	96.08	95.5	95.05	95.59	100	95.57	94.83	61.98	61.97	96.13	95.78	96.76	95.88	61.66	95.01	96.19	96.01	96.34	95.77	74.14	53.97	51.9	53.28	53.82	53.84	53.59	53.58
sAvir	91.04	90.84	94.71	95.68	97.3	96.13	61.4	97.47	97.18	95.5	95.51	96.5	61.09	95.03	61.67	61.62	96.97	96.6	74.66	83.81	97.04	95.63	96.64	95.35	94.85	97.58	95.57	100	95.71	61.96	61.95	96.29	97.4	98.35	95.35	61.67	95.32	96.25	96.17	96.77	95.33	74.34	53.81	51.98	53.42	53.23	53.54	53.49	53.23
RF.K001.SPIR	89.96	89.57	93.91	95.18	95.69	96.6	61.3	95.64	95.57	95.79	95.59	96.39	60.92	94.92	61.5	61.56	97.02	95.82	74.54	83.31	95.49	95.27	95.56	95.11	94.68	95.49	94.83	95.71	100	61.82	61.81	95.91	95.69	96.11	95.89	61.61	94.83	96.34	94.73	96.22	95.76	74.43	53.62	52.24	53.66	53.51	53.61	53.82	53.23
PALS1CP051215	61.69	61.7	61.9	61.89	61.86	61.99	72.22	61.89	61.84	62.14	61.05	62.06	72.05	61.67	72.23	72.11	61.97	62.03	61.55	61.73	61.86	62.3	62	61.79	61.93	61.97	61.98	61.96	61.82	100	99.97	62.21	61.75	61.75	61.8	72.44	61.87	62.06	61.85	62.19	61.97	61.46	53.64	52.27	53.56	53.64	53.74	53.32	53.71
PALS1JAAVVK01	61.68	61.7	61.9	61.88	61.85	61.99	72.25	61.88	61.84	62.13	61.04	62.06	72.05	61.66	72.23	72.09	61.96	62.03	61.55	61.73	61.86	62.29	61.99	61.78	61.93	61.97	61.97	61.95	61.81	99.97	100	62.21	61.74	61.74	61.8	72.47	61.87	62.05	61.82	62.19	61.96	61.42	53.64	52.27	53.56	53.64	53.74	53.32	53.71
sAalt	90.78	90.63	95.46	96.73	96.23	97.27	61.5	96.35	95.66	96.75	96.77	97.72	61.24	95.15	61.82	61.81	97.96	97.28	74.89	84.54	96.27	96.45	96.31	96.69	95.04	95.97	96.13	96.29	95.91	62.21	62.21	100	95.86	96.57	96.78	61.84	96.4	97.22	96.69	97.92	96.46	74.04	54.01	52.13	53.07	53.19	53.86	53.27	53.09
sPrudi	90.02	89.67	95.26	95.95	97.57	96.02	61.1	97.5	97.45	95.7	95.55	96.19	60.8	96.21	61.35	61.42	97.45	96.43	74.25	83.44	97.45	96.19	96.52	95.41	95.22	97.52	95.78	97.4	95.69	61.75	61.74	95.86	100	98.69	95.78	61.5	95.47	96.61	96.68	96.29	95.73	74.12	54.18	52.06	53.35	53.3	53.92	53.42	53.16
sMlaev	91.12	90.89	96.08	96.15	97.82	96.39	61.28	97.92	98.43	96.51	96.34	96.75	60.86	96.21	61.43	61.44	97.29	96.49	74.69	83.73	97.82	96.36	97.07	96.22	95.67	98.24	96.76	98.35	96.11	61.75	61.74	96.57	98.69	100	96.39	61.54	96.02	96.7	97.2	96.34	96.4	74.12	53.93	51.76	53.22	53.34	53.74	53.18	53.22
DO	89.82	89.72	94.97	97.14	96	96.81	61.11	96.38	95.74	96.75	99.23	96.69	61.07	94.95	61.24	61.32	98.41	97.06	74.41	83.89	96	96.44	95.9	99.1	95.12	96.05	95.88	95.35	95.89	61.8	61.8	96.78	95.78	96.39	100	61.51	96.62	97.52	95.82	97.09	97.01	73.48	53.82	51.82	53.87	54.03	53.71	53.87	53.67
EntAcro10	61.51	61.47	61.63	61.57	61.42	61.54	91.37	61.61	61.6	61.71	60.57	61.84	80.45	61.76	91.22	91.29	61.49	61.68	60.92	61.49	61.39	61.99	61.5	61.44	61.76	61.77	61.66	61.67	61.61	72.44	72.47	61.84	61.5	61.54	61.51	100	61.55	61.72	61.59	61.69	61.64	60.68	53.16	52.35	53.46	53.37	53.37	52.87	53.17
sCroceus	90.25	89.83	93.92	99.64	95.58	96.73	61.12	95.67	95.07	96.19	96.43	96.98	61.16	94.67	61.39	61.49	98.46	96.65	74.56	83	95.65	95.41	95.28	96.18	94.68	95.32	95.01	95.32	94.83	61.87	61.87	96.4	95.47	96.02	96.62	61.55	100	96.82	95.45	96.78	96.52	74.01	53.96	51.92	54.15	53.97	53.95	54	53.83
STU	89.98	89.75	95.23	97.35	96.48	97.31	61.5	96.78	96.02	97.5	97.48	97.77	61.15	95.38	61.47	61.55	98.5	97.73	74.73	84.1	96.61	96.58	96.41	97.13	95.48	96.11	96.19	96.25	96.34	62.06	62.05	97.22	96.61	96.7	97.52	61.72	96.82	100	96.68	97.71	97.66	73.79	53.84	52.05	53.99	53.85	53.87	53.86	53.85
sAtri	90.76	90.49	94.57	95.9	96.5	96.81	61.18	96.83	95.87	96.23	96.1	96.6	61.05	95.24	61.44	61.46	97.66	96.8	74.31	82.97	96.53	96.37	95.89	95.76	95.41	96.61	96.01	96.17	94.73	61.85	61.82	96.69	96.68	97.2	95.82	61.59	95.45	96.68	100	96.85	95.95	73.5	53.95	51.86	53.99	54.04	53.92	53.98	53.4
sAtrim	91.07	90.88	95.7	97.11	96.27	98.84	61.27	96.5	96.27	97.58	97.23	98.51	61.08	95.75	61.57	61.64	98.4	98.76	74.21	83.35	96.25	97.24	96.54	96.89	95.62	96.03	96.34	96.77	96.22	62.19	62.19	97.92	96.29	96.34	97.09	61.69	96.78	97.71	96.85	100	97.61	73.9	54.01	51.81	53.4	53.29	53.78	53.35	53.27
sDalbo	90.25	90.02	94.81	97.35	96.01	97.31	61.27	96.21	95.28	96.88	97.22	97.42	60.88	95.01	61.43	61.45	98.88	97.21	74.29	83.1	96.08	96.93	95.76	97.23	94.84	95.79	95.77	95.33	95.76	61.97	61.96	96.46	95.73	96.4	97.01	61.64	96.52	97.66	95.95	97.61	100	73.27	54.03	51.83	53.6	53.8	53.9	53.5	53.56
sNbre	73.78	73.62	73.96	73.79	73.89	73.84	60.41	73.96	74.55	73.84	72.99	74.36	60.82	74.5	60.66	60.59	73.74	73.94	90.18	72.79	73.82	73.93	74	73.47	74.22	73.96	74.14	74.34	74.43	61.46	61.42	74.04	74.12	74.12	73.48	60.68	74.01	73.79	73.5	73.9	73.27	100	53.33	51.84	53.4	53.6	53.38	54.04	54.8
SerioDSM21848	53.54	53.41	53.81	53.88	53.9	53.57	53.11	54.1	53.93	53.86	53.17	53.99	53.02	53.46	53.26	53.07	54.06	54.14	54.15	53.91	54.01	53.64	54.16	53.73	53.86	53.52	53.97	53.81	53.62	53.64	53.64	54.01	54.18	53.93	53.82	53.16	53.96	53.84	53.95	54.01	54.03	53.33	100	56.25	68.42	68.53	94.08	68.55	68.6
SculiAES-1	51.77	51.57	52.08	51.86	51.88	51.61	52.42	51.76	51.96	51.95	51.08	52.07	51.71	51.79	52.41	52.4	52.1	51.95	52.31	51.72	51.85	51.87	51.89	51.91	52.14	51.82	51.9	51.98	52.24	52.27	52.27	52.13	52.06	51.76	51.82	52.35	51.92	52.05	51.86	51.81	51.83	51.84	56.25	100	56.32	56.44	56.47	56.39	56.21
SpoulMSROBK	53.17	53.1	53.1	54.03	53.55	53.59	53.25	53.39	53.67	53.38	53.18	53.06	53.11	53.21	53.31	53.24	53.02	53.5	53.76	52.97	53.56	52.97	53.48	53.66	53.25	53.13	53.28	53.42	53.66	53.56	53.56	53.07	53.35	53.22	53.87	53.46	54.15	53.99	53.99	53.4	53.6	53.4	68.42	56.32	100	98.24	68.98	97.63	80.79
SpoulSHY	53.21	53.05	53.24	53.56	53.39	53.32	53.46	53.29	53.35	53.69	53.54	53.07	53.14	53.56	53.4	53.38	53.34	53.5	53.95	52.94	53.44	53.08	53.78	53.9	53.33	52.98	53.82	53.23	53.51	53.64	53.64	53.19	53.3	53.34	54.03	53.37	53.97	53.85	54.04	53.29	53.8	53.6	68.53	56.44	98.24	100	69.07	97.52	80.98
Smirum	53.23	53.04	53.84	53.84	53.9	53.59	53.5	53.85	53.6	53.73	53.05	53.79	53.13	53.4	53.58	53.42	54.15	54.1	53.71	53.82	53.87	53.57	53.76	53.73	53.84	53.39	53.84	53.54	53.61	53.74	53.74	53.86	53.92	53.74	53.71	53.37	53.95	53.87	53.92	53.78	53.9	53.38	94.08	56.47	68.98	69.07	100	69	68.74
SpoulSNEO	53.42	53.34	53.64	53.79	53.64	53.53	52.89	53.26	53.58	54.02	53.37	53.2	52.75	53.74	52.91	52.91	53.19	53.45	53.76	52.94	53.61	53.34	53.46	53.83	53.34	53.1	53.59	53.49	53.82	53.32	53.32	53.27	53.42	53.18	53.87	52.87	54	53.86	53.98	53.35	53.5	54.04	68.55	56.39	97.63	97.52	69	100	80.82
Skunk	52.79	52.66	53.21	53.41	53.27	53.23	53.2	53.35	53.33	54.67	53.01	53.23	53.22	53.03	53.18	53.18	53.34	53.27	53.9	53.46	53.28	53.39	53.23	53.78	53.23	53.04	53.58	53.23	53.23	53.71	53.71	53.09	53.16	53.22	53.67	53.17	53.83	53.85	53.4	53.27	53.56	54.8	68.6	56.21	80.79	80.98	68.74	80.82	100
Smelli	52.83	52.7	53.28	53.14	53.32	53.17	53.38	53.3	53.08	53.27	52.8	53.09	53.54	52.8	53.41	53.33	53.4	53.53	53.49	53.11	53.3	53.07	53.4	53.34	53	52.99	53.1	53.02	53.21	53.49	53.49	53.31	53.38	53.09	53.21	53.26	53.2	53.07	53.49	53.34	53.39	52.99	67.88	55.91	81.82	81.99	68.72	81.69	90.74
Scitri	52.61	52.44	53.03	53.41	53.41	53.18	52.97	53.48	53.38	55.15	52.87	53.26	53.06	52.7	52.91	52.93	53.23	53.47	53.5	53.29	53.42	53.38	53.47	53.43	53.08	53.19	53.69	53.1	53.05	53.4	53.4	53.21	53.29	53.28	53.55	53.11	53.5	53.4	53.37	53.45	53.4	54.03	68.38	56.29	81.47	81.49	68.5	81.55	90.64
Sapis	51.56	51.39	51.72	51.63	51.5	51.53	52.12	51.65	51.63	51.7	50.92	51.99	51.83	51.51	52.1	52.05	51.99	51.8	51.89	51.64	51.48	51.68	51.58	51.76	51.84	51.51	51.55	51.84	51.67	52.23	52.23	51.86	51.79	51.36	51.89	52.06	51.59	51.82	51.64	51.65	51.63	51.56	55.97	66.91	55.86	55.97	56.23	55.96	55.87
SerioCCTCCM207170	53.56	53.42	53.83	53.89	53.91	53.58	53.14	54.12	53.95	53.86	53.19	54.01	53.05	53.48	53.29	53.1	54.08	54.16	54.18	53.96	54.03	53.65	54.17	53.75	53.86	53.54	53.99	53.82	53.64	53.66	53.66	54.02	54.18	53.94	53.83	53.19	53.97	53.86	53.96	54.03	54.04	53.35	99.99	56.26	68.43	68.49	94.05	68.56	68.61
Staiwa	51.52	51.33	51.79	51.83	51.88	51.81	51.99	52.11	51.73	51.81	50.9	51.91	51.6	51.73	52.01	52.1	52.03	51.85	52.27	51.47	51.82	51.95	52.01	51.79	52.05	51.87	51.83	52.03	51.83	52.16	52.16	51.79	52.32	51.72	51.82	52.02	51.96	51.94	52.08	51.62	51.71	51.77	56.09	66.78	55.86	55.9	56.5	55.87	55.9
SpoulMSRO	53.17	53.08	53.25	54.04	53.55	53.57	53.25	53.45	53.65	53.38	53.3	53.06	53.11	53.29	53.31	53.24	53.03	53.49	53.8	52.96	53.56	52.96	53.48	53.77	53.28	53.13	53.3	53.42	53.71	53.56	53.56	53	53.35	53.22	53.94	53.46	54.22	54.01	54.07	53.4	53.66	53.53	68.38	56.32	99.99	98.12	68.94	97.47	80.85
[truncated: 6 more columns]
