# Supplementary material for: A human-associated Spiroplasma ixodetis lineage responsible for infantile cataracts and adult febrile illness
Source: iScience. 2026 Mar 6;29(4):115233. doi: 10.1016/j.isci.2026.115233 (PMC13049210; doi:10.1016/j.isci.2026.115233)
Supplement: Table S9. List of genes specific to SiHRI MAGs [file mmc9.xlsx]

## Sheet: Table S9
Table S9. List of genes specific to SiHRI MAGs.
Orthogroups	Genes specific to GRM-P1*	Bakta - gene GRM-P1	Bakta - product GRM-P1	Genes specific to GRM-P3*	Bakta - gene GRM-P3	Bakta - product GRM-P3		*Compared to S. ixodetis Y32 and S. platyhelix PALS-1
OG00001	SPIROGRMP1_01750, SPIROGRMP1_04345, SPIROGRMP1_04875, SPIROGRMP1_05400, SPIROGRMP1_05485	-	hypothetical protein ; IS630 family transposase ; Tc1-like transposase DDE domain-containing protein	SPIROGRMP3_05125, SPIROGRMP3_05285, SPIROGRMP3_05500	-	Tc1-like transposase DDE domain-containing protein ; Endonuclease DDE
OG00002	SPIROGRMP1_02470, SPIROGRMP1_02640, SPIROGRMP1_03565, SPIROGRMP1_05865	-	transposase	SPIROGRMP3_00060, SPIROGRMP3_01190, SPIROGRMP3_03880, SPIROGRMP3_06200	-	transposase
OG00003	SPIROGRMP1_01480, SPIROGRMP1_01630, SPIROGRMP1_04100	-	hypothetical protein	SPIROGRMP3_00665, SPIROGRMP3_02360, SPIROGRMP3_04915, SPIROGRMP3_05695	-	hypothetical protein
OG00004	SPIROGRMP1_00835, SPIROGRMP1_02940, SPIROGRMP1_04275	-	hypothetical protein	SPIROGRMP3_01795, SPIROGRMP3_03635, SPIROGRMP3_05290	-	hypothetical protein
OG00005	SPIROGRMP1_01365, SPIROGRMP1_01755, SPIROGRMP1_03685, SPIROGRMP1_06455	-	Transposase Synechocystis PCC 6803 domain-containing protein ; IS630 transposase-related protein ; hypothetical protein	SPIROGRMP3_02610, SPIROGRMP3_02820	-	hypothetical protein ; Transposase Synechocystis PCC 6803 domain-containing protein
OG00006	SPIROGRMP1_02440	-	hypothetical protein	SPIROGRMP3_00735, SPIROGRMP3_05755, SPIROGRMP3_05760, SPIROGRMP3_05805	-	hypothetical protein
OG00007	SPIROGRMP1_00340, SPIROGRMP1_05210	-	Mobile element protein	SPIROGRMP3_01330, SPIROGRMP3_03610	-	Mobile element protein
OG00008	SPIROGRMP1_01660, SPIROGRMP1_02515	-	hypothetical protein	SPIROGRMP3_04765, SPIROGRMP3_05170	-	hypothetical protein
OG00009	SPIROGRMP1_02125, SPIROGRMP1_05185, SPIROGRMP1_05575	-	hypothetical protein	SPIROGRMP3_01355	-	hypothetical protein
OG00010	SPIROGRMP1_02575, SPIROGRMP1_04725	-	hypothetical protein	SPIROGRMP3_04660, SPIROGRMP3_04905	-	hypothetical protein
OG00011	SPIROGRMP1_04635, SPIROGRMP1_04670	-	hypothetical protein	SPIROGRMP3_02445, SPIROGRMP3_02480	-	hypothetical protein
OG00012	SPIROGRMP1_00330, SPIROGRMP1_01745	-	Mutator family transposase ; hypothetical protein	SPIROGRMP3_06455	-	hypothetical protein
OG00013	SPIROGRMP1_00700	-	hypothetical protein	SPIROGRMP3_01085, SPIROGRMP3_02885	-	hypothetical protein
OG00014	SPIROGRMP1_00705, SPIROGRMP1_02460	-	Mutator family transposase ; IS256 family transposase	SPIROGRMP3_01380	-	Mobile element protein
OG00015	SPIROGRMP1_00960, SPIROGRMP1_02825	-	hypothetical protein	SPIROGRMP3_02825	-	hypothetical protein
OG00016	SPIROGRMP1_00965, SPIROGRMP1_03020	-	hypothetical protein	SPIROGRMP3_02775	-	hypothetical protein
OG00017	SPIROGRMP1_01145, SPIROGRMP1_06255	-	hypothetical protein	SPIROGRMP3_04315	-	hypothetical protein
OG00018	SPIROGRMP1_01370, SPIROGRMP1_03290, SPIROGRMP1_05955	-	hypothetical protein	-	-	-
OG00019	SPIROGRMP1_01380	-	hypothetical protein	SPIROGRMP3_01360, SPIROGRMP3_03545	-	hypothetical protein
OG00020	SPIROGRMP1_01395	-	hypothetical protein	SPIROGRMP3_01375, SPIROGRMP3_04775	-	hypothetical protein
OG00021	SPIROGRMP1_01555	-	hypothetical protein	SPIROGRMP3_01555, SPIROGRMP3_04990	-	hypothetical protein
OG00022	SPIROGRMP1_01880	-	hypothetical protein	SPIROGRMP3_00165, SPIROGRMP3_06690	parA	(pseudo) ParA family protein ; hypothetical protein
OG00023	SPIROGRMP1_01895, SPIROGRMP1_06180	-	hypothetical protein	SPIROGRMP3_06675	-	(pseudo) hypothetical protein
OG00024	SPIROGRMP1_02100	-	hypothetical protein	SPIROGRMP3_02015, SPIROGRMP3_02165	-	hypothetical protein
OG00025	SPIROGRMP1_02560	-	(pseudo) hypothetical protein	SPIROGRMP3_02805, SPIROGRMP3_02880	-	hypothetical protein
OG00026	SPIROGRMP1_02585, SPIROGRMP1_05055	-	hypothetical protein	SPIROGRMP3_06220	-	hypothetical protein
OG00027	SPIROGRMP1_03235, SPIROGRMP1_05065	-	(pseudo) hypothetical protein	SPIROGRMP3_01080	-	(pseudo) hypothetical protein
OG00028	SPIROGRMP1_03605	-	hypothetical protein	SPIROGRMP3_00550, SPIROGRMP3_04890	-	hypothetical protein ; (pseudo) Mutator family transposase
OG00029	SPIROGRMP1_03675	-	hypothetical protein	SPIROGRMP3_00620, SPIROGRMP3_00805	-	hypothetical protein
OG00030	SPIROGRMP1_03680, SPIROGRMP1_06090	-	Mutator family transposase	SPIROGRMP3_01265	-	Mutator family transposase
OG00031	SPIROGRMP1_04440	-	(pseudo) hypothetical protein	SPIROGRMP3_00090, SPIROGRMP3_03395	-	hypothetical protein
OG00032	SPIROGRMP1_04685, SPIROGRMP1_05375	-	hypothetical protein	SPIROGRMP3_01520	-	(pseudo) hypothetical protein
OG00033	SPIROGRMP1_04910	-	hypothetical protein	SPIROGRMP3_02715, SPIROGRMP3_05465	-	hypothetical protein
OG00034	SPIROGRMP1_05780	-	hypothetical protein	SPIROGRMP3_02545, SPIROGRMP3_02910	-	hypothetical protein
OG00035	SPIROGRMP1_05960	-	hypothetical protein	SPIROGRMP3_00985, SPIROGRMP3_04895	-	hypothetical protein ; transposase
OG00036	SPIROGRMP1_06175, SPIROGRMP1_06270	-	hypothetical protein	SPIROGRMP3_06445	-	hypothetical protein
OG00037	SPIROGRMP1_06275	-	hypothetical protein	SPIROGRMP3_06450, SPIROGRMP3_06645	-	hypothetical protein
OG00038	SPIROGRMP1_06555	-	hypothetical protein	SPIROGRMP3_00365, SPIROGRMP3_04260	-	hypothetical protein
OG00039	SPIROGRMP1_00005	-	hypothetical protein	SPIROGRMP3_04555	-	hypothetical protein
OG00040	SPIROGRMP1_00010	-	hypothetical protein	SPIROGRMP3_04550	-	hypothetical protein
OG00041	SPIROGRMP1_00015	-	hypothetical protein	SPIROGRMP3_04545	-	hypothetical protein
OG00042	SPIROGRMP1_00020	-	hypothetical protein	SPIROGRMP3_04540	-	hypothetical protein
OG00043	SPIROGRMP1_00025	-	hypothetical protein	SPIROGRMP3_04535	-	hypothetical protein
OG00044	SPIROGRMP1_00075	-	hypothetical protein	SPIROGRMP3_03025	-	hypothetical protein
OG00045	SPIROGRMP1_00080	-	(pseudo) Mutator family transposase	SPIROGRMP3_03020	-	(pseudo) Mutator family transposase
OG00046	SPIROGRMP1_00175	-	hypothetical protein	SPIROGRMP3_00290	-	hypothetical protein
OG00047	SPIROGRMP1_00290	-	hypothetical protein	SPIROGRMP3_02835	-	hypothetical protein
OG00048	SPIROGRMP1_00305	-	hypothetical protein	SPIROGRMP3_02855	-	hypothetical protein
OG00049	SPIROGRMP1_00335	-	hypothetical protein	SPIROGRMP3_03615	-	hypothetical protein
OG00050	SPIROGRMP1_00420	-	BlaI/MecI/CopY family transcriptio-l regulator	SPIROGRMP3_03225	-	BlaI/MecI/CopY family transcriptio-l regulator
OG00051	SPIROGRMP1_00445	-	hypothetical protein	SPIROGRMP3_03250	-	hypothetical protein
OG00052	SPIROGRMP1_00450	-	hypothetical protein	SPIROGRMP3_00305	-	hypothetical protein
OG00053	SPIROGRMP1_00455	-	hypothetical protein	SPIROGRMP3_00310	-	hypothetical protein
OG00054	SPIROGRMP1_00460	-	hypothetical protein	SPIROGRMP3_00315	-	hypothetical protein
OG00055	SPIROGRMP1_00545	-	hypothetical protein	SPIROGRMP3_03255	-	hypothetical protein
OG00056	SPIROGRMP1_00555	-	hypothetical protein	SPIROGRMP3_03265	-	hypothetical protein
OG00057	SPIROGRMP1_00565	-	hypothetical protein	SPIROGRMP3_03275	-	hypothetical protein
OG00058	SPIROGRMP1_00580	-	hypothetical protein	SPIROGRMP3_03750	-	hypothetical protein
OG00059	SPIROGRMP1_00590	-	hypothetical protein	SPIROGRMP3_03740	-	hypothetical protein
OG00060	SPIROGRMP1_00635	-	hypothetical protein	SPIROGRMP3_04850	-	hypothetical protein
OG00061	SPIROGRMP1_00645	-	hypothetical protein	SPIROGRMP3_04860	-	hypothetical protein
OG00062	SPIROGRMP1_00695	-	hypothetical protein	SPIROGRMP3_01680	-	hypothetical protein
OG00063	SPIROGRMP1_00710	-	hypothetical protein	SPIROGRMP3_03290	-	hypothetical protein
OG00064	SPIROGRMP1_00715	-	(pseudo) hypothetical protein	SPIROGRMP3_03295	-	(pseudo) hypothetical protein
OG00065	SPIROGRMP1_00720	-	hypothetical protein	SPIROGRMP3_03300	-	hypothetical protein
OG00066	SPIROGRMP1_00745	-	replication initiation protein	SPIROGRMP3_00780	-	replication initiation protein
OG00067	SPIROGRMP1_00750	-	hypothetical protein	SPIROGRMP3_00775	-	hypothetical protein
OG00068	SPIROGRMP1_00755	-	(pseudo) hypothetical protein	SPIROGRMP3_00770	-	(pseudo) hypothetical protein
OG00069	SPIROGRMP1_00775	-	hypothetical protein	SPIROGRMP3_05680	-	hypothetical protein
OG00070	SPIROGRMP1_00785	-	hypothetical protein	SPIROGRMP3_05000	-	hypothetical protein
OG00071	SPIROGRMP1_00840	-	hypothetical protein	SPIROGRMP3_01790	-	hypothetical protein
OG00072	SPIROGRMP1_00855	-	hypothetical protein	SPIROGRMP3_03455	-	hypothetical protein
OG00073	SPIROGRMP1_00890	-	hypothetical protein	SPIROGRMP3_04560	-	hypothetical protein
OG00074	SPIROGRMP1_00950	-	hypothetical protein	SPIROGRMP3_01805	-	hypothetical protein
OG00075	SPIROGRMP1_00980	-	hypothetical protein	SPIROGRMP3_01570	-	hypothetical protein
OG00076	SPIROGRMP1_00985	-	hypothetical protein	SPIROGRMP3_01575	-	hypothetical protein
OG00077	SPIROGRMP1_01000	-	hypothetical protein	SPIROGRMP3_01590	-	hypothetical protein
OG00078	SPIROGRMP1_01025	-	hypothetical protein	SPIROGRMP3_01620	-	hypothetical protein
OG00079	SPIROGRMP1_01035	-	hypothetical protein	SPIROGRMP3_01630	-	hypothetical protein
OG00080	SPIROGRMP1_01040	-	hypothetical protein	SPIROGRMP3_01635	-	hypothetical protein
OG00081	SPIROGRMP1_01055	-	hypothetical protein	SPIROGRMP3_01915	-	hypothetical protein
OG00082	SPIROGRMP1_01060	-	hypothetical protein	SPIROGRMP3_01910	-	hypothetical protein
OG00083	SPIROGRMP1_01065	-	hypothetical protein	SPIROGRMP3_01905	-	hypothetical protein
OG00084	SPIROGRMP1_01070	-	hypothetical protein	SPIROGRMP3_01900	-	hypothetical protein
OG00085	SPIROGRMP1_01085	-	hypothetical protein	SPIROGRMP3_02905	-	hypothetical protein
OG00086	SPIROGRMP1_01130	-	IS1595 family transposase	SPIROGRMP3_04330	-	IS1595 family transposase
OG00087	SPIROGRMP1_01140	-	hypothetical protein	SPIROGRMP3_04320	-	hypothetical protein
OG00088	SPIROGRMP1_01180	-	hypothetical protein	SPIROGRMP3_04280	-	hypothetical protein
OG00089	SPIROGRMP1_01255	-	hypothetical protein	SPIROGRMP3_00095	-	hypothetical protein
OG00090	SPIROGRMP1_01265	-	hypothetical protein	SPIROGRMP3_06015	-	hypothetical protein
OG00091	SPIROGRMP1_01270	-	hypothetical protein	SPIROGRMP3_06020	-	hypothetical protein
OG00092	SPIROGRMP1_01275	-	hypothetical protein	SPIROGRMP3_06025	-	hypothetical protein
OG00093	SPIROGRMP1_01310	-	hypothetical protein	SPIROGRMP3_06060	-	hypothetical protein
OG00094	SPIROGRMP1_01340	-	hypothetical protein	SPIROGRMP3_05655	-	hypothetical protein
OG00095	SPIROGRMP1_01360	-	hypothetical protein	SPIROGRMP3_05145	-	hypothetical protein
OG00096	SPIROGRMP1_01385	-	hypothetical protein	SPIROGRMP3_01365	-	hypothetical protein
OG00097	SPIROGRMP1_01405	-	(pseudo) hypothetical protein	SPIROGRMP3_01130	-	(pseudo) hypothetical protein
OG00098	SPIROGRMP1_01415	-	hypothetical protein	SPIROGRMP3_00385	-	hypothetical protein
OG00099	SPIROGRMP1_01425	-	hypothetical protein	SPIROGRMP3_00395	-	hypothetical protein
OG00100	SPIROGRMP1_01465	-	hypothetical protein	SPIROGRMP3_03985	-	hypothetical protein
OG00101	SPIROGRMP1_01485	-	hypothetical protein	SPIROGRMP3_04925	-	hypothetical protein
OG00102	SPIROGRMP1_01495	-	hypothetical protein	SPIROGRMP3_04935	-	hypothetical protein
OG00103	SPIROGRMP1_01500	-	(pseudo) hypothetical protein	SPIROGRMP3_04940	-	(pseudo) hypothetical protein
OG00104	SPIROGRMP1_01610	-	hypothetical protein	SPIROGRMP3_06130	-	hypothetical protein
OG00105	SPIROGRMP1_01635	-	hypothetical protein	SPIROGRMP3_05700	-	hypothetical protein
OG00106	SPIROGRMP1_01645	-	hypothetical protein	SPIROGRMP3_05710	-	hypothetical protein
OG00107	SPIROGRMP1_01650	-	hypothetical protein	SPIROGRMP3_05715	-	hypothetical protein
OG00108	SPIROGRMP1_01735	-	transposase	SPIROGRMP3_06465	-	transposase
OG00109	SPIROGRMP1_01740	-	transposase	SPIROGRMP3_06460	-	transposase
OG00110	SPIROGRMP1_01765	-	hypothetical protein	SPIROGRMP3_05040	-	hypothetical protein
OG00111	SPIROGRMP1_01770	-	hypothetical protein	SPIROGRMP3_05035	-	hypothetical protein
OG00112	SPIROGRMP1_01775	-	hypothetical protein	SPIROGRMP3_05030	-	hypothetical protein
OG00113	SPIROGRMP1_01785	-	(pseudo) hypothetical protein	SPIROGRMP3_05020	-	(pseudo) hypothetical protein
OG00114	SPIROGRMP1_01790	-	(pseudo) hypothetical protein	SPIROGRMP3_05015	-	(pseudo) hypothetical protein
OG00115	SPIROGRMP1_01795	-	hypothetical protein	SPIROGRMP3_05010	-	hypothetical protein
OG00116	SPIROGRMP1_01820	-	hypothetical protein	SPIROGRMP3_04205	-	hypothetical protein
OG00117	SPIROGRMP1_01845	-	hypothetical protein	SPIROGRMP3_01665	-	hypothetical protein
OG00118	SPIROGRMP1_01860	-	hypothetical protein	SPIROGRMP3_01650	-	hypothetical protein
OG00119	SPIROGRMP1_01865	-	(pseudo) hypothetical protein	SPIROGRMP3_01645	-	(pseudo) hypothetical protein
OG00120	SPIROGRMP1_01870	-	(pseudo) hypothetical protein	SPIROGRMP3_01945	-	(pseudo) hypothetical protein
OG00121	SPIROGRMP1_01885	-	hypothetical protein	SPIROGRMP3_06685	-	hypothetical protein
OG00122	SPIROGRMP1_01935	-	hypothetical protein	SPIROGRMP3_02305	-	hypothetical protein
OG00123	SPIROGRMP1_01940	-	hypothetical protein	SPIROGRMP3_02310	-	hypothetical protein
OG00124	SPIROGRMP1_01950	-	hypothetical protein	SPIROGRMP3_03065	-	hypothetical protein
OG00125	SPIROGRMP1_01955	-	hypothetical protein	SPIROGRMP3_03070	-	hypothetical protein
OG00126	SPIROGRMP1_01965	-	hypothetical protein	SPIROGRMP3_03080	-	hypothetical protein
OG00127	SPIROGRMP1_01970	-	hypothetical protein	SPIROGRMP3_03085	-	hypothetical protein
OG00128	SPIROGRMP1_01980	-	hypothetical protein	SPIROGRMP3_03095	-	hypothetical protein
OG00129	SPIROGRMP1_01985	-	hypothetical protein	SPIROGRMP3_03100	-	hypothetical protein
OG00130	SPIROGRMP1_02000	-	hypothetical protein	SPIROGRMP3_04235	-	hypothetical protein
OG00131	SPIROGRMP1_02005	-	hypothetical protein	SPIROGRMP3_04230	-	hypothetical protein
OG00132	SPIROGRMP1_02010	-	hypothetical protein	SPIROGRMP3_03890	-	hypothetical protein
OG00133	SPIROGRMP1_02035	-	hypothetical protein	SPIROGRMP3_03915	-	hypothetical protein
OG00134	SPIROGRMP1_02040	-	hypothetical protein	SPIROGRMP3_03920	-	hypothetical protein
OG00135	SPIROGRMP1_02110	-	hypothetical protein	SPIROGRMP3_04515	-	hypothetical protein
OG00136	SPIROGRMP1_02160	-	hypothetical protein	SPIROGRMP3_04470	-	hypothetical protein
OG00137	SPIROGRMP1_02205	-	hypothetical protein	SPIROGRMP3_04425	-	hypothetical protein
OG00138	SPIROGRMP1_02225	-	hypothetical protein	SPIROGRMP3_04350	-	hypothetical protein
OG00139	SPIROGRMP1_02325	-	hypothetical protein	SPIROGRMP3_04185	-	hypothetical protein
OG00140	SPIROGRMP1_02330	-	hypothetical protein	SPIROGRMP3_04190	-	hypothetical protein
OG00141	SPIROGRMP1_02395	-	hypothetical protein	SPIROGRMP3_01050	-	hypothetical protein
OG00142	SPIROGRMP1_02520	-	ERF family protein	SPIROGRMP3_04770	-	ERF family protein
OG00143	SPIROGRMP1_02535	-	hypothetical protein	SPIROGRMP3_02340	-	hypothetical protein
OG00144	SPIROGRMP1_02565	-	hypothetical protein	SPIROGRMP3_02810	-	hypothetical protein
OG00145	SPIROGRMP1_02600	-	hypothetical protein	SPIROGRMP3_01700	-	hypothetical protein
OG00146	SPIROGRMP1_02660	-	hypothetical protein	SPIROGRMP3_02290	-	hypothetical protein
OG00147	SPIROGRMP1_02670	-	hypothetical protein	SPIROGRMP3_06505	-	hypothetical protein
OG00148	SPIROGRMP1_02680	-	(pseudo) hypothetical protein	SPIROGRMP3_06515	-	(pseudo) hypothetical protein
OG00149	SPIROGRMP1_02685	-	hypothetical protein	SPIROGRMP3_06520	-	hypothetical protein
OG00150	SPIROGRMP1_02700	-	hypothetical protein	SPIROGRMP3_06535	-	hypothetical protein
OG00151	SPIROGRMP1_02720	-	(pseudo) plectrovirus svts2 rep protein	SPIROGRMP3_06550	-	(pseudo) plectrovirus svts2 rep protein
OG00152	SPIROGRMP1_02760	-	hypothetical protein	SPIROGRMP3_06590	-	hypothetical protein
OG00153	SPIROGRMP1_02765	-	hypothetical protein	SPIROGRMP3_06595	-	hypothetical protein
OG00154	SPIROGRMP1_02780	-	hypothetical protein	SPIROGRMP3_03710	-	hypothetical protein
OG00155	SPIROGRMP1_02795	-	hypothetical protein	SPIROGRMP3_03200	-	hypothetical protein
OG00156	SPIROGRMP1_02800	-	(pseudo) hypothetical protein	SPIROGRMP3_03205	-	(pseudo) hypothetical protein
OG00157	SPIROGRMP1_02860	-	(pseudo) hypothetical protein	SPIROGRMP3_01300	-	(pseudo) hypothetical protein
OG00158	SPIROGRMP1_02865	-	hypothetical protein	SPIROGRMP3_01305	-	hypothetical protein
OG00159	SPIROGRMP1_02880	-	hypothetical protein	SPIROGRMP3_01320	-	hypothetical protein
OG00160	SPIROGRMP1_02885	-	NUDIX hydrolase	SPIROGRMP3_02590	-	NUDIX hydrolase
OG00161	SPIROGRMP1_02900	-	hypothetical protein	SPIROGRMP3_05330	-	hypothetical protein
OG00162	SPIROGRMP1_02910	-	hypothetical protein	SPIROGRMP3_05320	-	hypothetical protein
OG00163	SPIROGRMP1_02920	-	hypothetical protein	SPIROGRMP3_05310	-	hypothetical protein
OG00164	SPIROGRMP1_02955	-	hypothetical protein	SPIROGRMP3_00715	-	hypothetical protein
OG00165	SPIROGRMP1_02995	-	hypothetical protein	SPIROGRMP3_01240	-	hypothetical protein
OG00166	SPIROGRMP1_03025	-	hypothetical protein	SPIROGRMP3_02770	-	hypothetical protein
OG00167	SPIROGRMP1_03030	-	hypothetical protein	SPIROGRMP3_02765	-	hypothetical protein
OG00168	SPIROGRMP1_03040	-	UPF0236 family protein	SPIROGRMP3_02755	-	UPF0236 family protein
OG00169	SPIROGRMP1_03045	-	hypothetical protein	SPIROGRMP3_02750	-	hypothetical protein
OG00170	SPIROGRMP1_03085	-	hypothetical protein	SPIROGRMP3_02365	-	hypothetical protein
OG00171	SPIROGRMP1_03095	-	hypothetical protein	SPIROGRMP3_02375	-	hypothetical protein
OG00172	SPIROGRMP1_03110	-	hypothetical protein	SPIROGRMP3_02055	-	hypothetical protein
OG00173	SPIROGRMP1_03240	-	hypothetical protein	SPIROGRMP3_01075	-	hypothetical protein
OG00174	SPIROGRMP1_03250	-	hypothetical protein	SPIROGRMP3_05195	-	hypothetical protein
OG00175	SPIROGRMP1_03255	-	hypothetical protein	SPIROGRMP3_04250	-	hypothetical protein
OG00176	SPIROGRMP1_03260	-	hypothetical protein	SPIROGRMP3_04245	-	hypothetical protein
OG00177	SPIROGRMP1_03275	-	hypothetical protein	SPIROGRMP3_00490	-	hypothetical protein
OG00178	SPIROGRMP1_03280	-	Chaperonin GroEL	SPIROGRMP3_00485	-	Chaperonin GroEL
OG00179	SPIROGRMP1_03285	-	Co-chaperonin GroES	SPIROGRMP3_00480	-	Co-chaperonin GroES
OG00180	SPIROGRMP1_03300	-	hypothetical protein	SPIROGRMP3_05390	-	hypothetical protein
OG00181	SPIROGRMP1_03460	-	hypothetical protein	SPIROGRMP3_03855	-	hypothetical protein
OG00182	SPIROGRMP1_03480	-	hypothetical protein	SPIROGRMP3_03875	-	hypothetical protein
OG00183	SPIROGRMP1_03505	-	hypothetical protein	SPIROGRMP3_02170	-	hypothetical protein
OG00184	SPIROGRMP1_03520	-	hypothetical protein	SPIROGRMP3_03645	-	hypothetical protein
OG00185	SPIROGRMP1_03550	-	hypothetical protein	SPIROGRMP3_03435	-	hypothetical protein
OG00186	SPIROGRMP1_03600	-	hypothetical protein	SPIROGRMP3_00545	-	hypothetical protein
OG00187	SPIROGRMP1_03655	-	hypothetical protein	SPIROGRMP3_00600	-	hypothetical protein
OG00188	SPIROGRMP1_03660	-	hypothetical protein	SPIROGRMP3_00605	-	hypothetical protein
OG00189	SPIROGRMP1_03670	-	hypothetical protein	SPIROGRMP3_00615	-	hypothetical protein
OG00190	SPIROGRMP1_03690	-	hypothetical protein	SPIROGRMP3_06070	-	hypothetical protein
OG00191	SPIROGRMP1_03695	-	hypothetical protein	SPIROGRMP3_06075	-	hypothetical protein
OG00192	SPIROGRMP1_03855	-	hypothetical protein	SPIROGRMP3_00755	-	hypothetical protein
OG00193	SPIROGRMP1_03860	-	hypothetical protein	SPIROGRMP3_00750	-	hypothetical protein
OG00194	SPIROGRMP1_03895	-	hypothetical protein	SPIROGRMP3_01855	-	hypothetical protein
OG00195	SPIROGRMP1_03920	-	hypothetical protein	SPIROGRMP3_01880	-	hypothetical protein
OG00196	SPIROGRMP1_03930	-	hypothetical protein	SPIROGRMP3_01890	-	hypothetical protein
OG00197	SPIROGRMP1_03935	-	hypothetical protein	SPIROGRMP3_01505	-	hypothetical protein
OG00198	SPIROGRMP1_03940	-	hypothetical protein	SPIROGRMP3_01500	-	hypothetical protein
OG00199	SPIROGRMP1_03975	-	hypothetical protein	SPIROGRMP3_01465	-	hypothetical protein
OG00200	SPIROGRMP1_03985	-	(pseudo) hypothetical protein	SPIROGRMP3_01455	-	(pseudo) hypothetical protein
OG00201	SPIROGRMP1_04030	-	hypothetical protein	SPIROGRMP3_01410	-	hypothetical protein
OG00202	SPIROGRMP1_04075	-	hypothetical protein	SPIROGRMP3_00085	-	hypothetical protein
OG00203	SPIROGRMP1_04120	-	hypothetical protein	SPIROGRMP3_00050	-	hypothetical protein
OG00204	SPIROGRMP1_04125	-	hypothetical protein	SPIROGRMP3_00045	-	hypothetical protein
OG00205	SPIROGRMP1_04130	-	hypothetical protein	SPIROGRMP3_00040	-	hypothetical protein
OG00206	SPIROGRMP1_04160	-	hypothetical protein	SPIROGRMP3_00010	-	hypothetical protein
OG00207	SPIROGRMP1_04200	-	hypothetical protein	SPIROGRMP3_02130	-	hypothetical protein
OG00208	SPIROGRMP1_04230	-	hypothetical protein	SPIROGRMP3_02100	-	hypothetical protein
OG00209	SPIROGRMP1_04245	-	hypothetical protein	SPIROGRMP3_01160	-	hypothetical protein
OG00210	SPIROGRMP1_04295	-	hypothetical protein	SPIROGRMP3_05550	-	hypothetical protein
OG00211	SPIROGRMP1_04310	-	hypothetical protein	SPIROGRMP3_05535	-	hypothetical protein
OG00212	SPIROGRMP1_04315	-	hypothetical protein	SPIROGRMP3_05530	-	hypothetical protein
OG00213	SPIROGRMP1_04320	-	hypothetical protein	SPIROGRMP3_05525	-	hypothetical protein
OG00214	SPIROGRMP1_04340	-	hypothetical protein	SPIROGRMP3_05505	-	hypothetical protein
OG00215	SPIROGRMP1_04350	-	hypothetical protein	SPIROGRMP3_03310	-	hypothetical protein
OG00216	SPIROGRMP1_04380	-	hypothetical protein	SPIROGRMP3_03340	-	hypothetical protein
OG00217	SPIROGRMP1_04395	-	hypothetical protein	SPIROGRMP3_03355	-	hypothetical protein
OG00218	SPIROGRMP1_04430	-	hypothetical protein	SPIROGRMP3_03385	-	hypothetical protein
OG00219	SPIROGRMP1_04470	-	hypothetical protein	SPIROGRMP3_02265	-	hypothetical protein
OG00220	SPIROGRMP1_04515	-	hypothetical protein	SPIROGRMP3_03155	-	hypothetical protein
OG00221	SPIROGRMP1_04540	-	hypothetical protein	SPIROGRMP3_03180	-	hypothetical protein
OG00222	SPIROGRMP1_04590	-	hypothetical protein	SPIROGRMP3_02525	-	hypothetical protein
OG00223	SPIROGRMP1_04615	-	hypothetical protein	SPIROGRMP3_02500	-	hypothetical protein
OG00224	SPIROGRMP1_04620	-	hypothetical protein	SPIROGRMP3_02495	-	hypothetical protein
OG00225	SPIROGRMP1_04625	-	(pseudo) hypothetical protein	SPIROGRMP3_02490	-	(pseudo) hypothetical protein
OG00226	SPIROGRMP1_04630	-	hypothetical protein	SPIROGRMP3_02485	-	hypothetical protein
OG00227	SPIROGRMP1_04675	-	(pseudo) hypothetical protein	SPIROGRMP3_02440	-	(pseudo) hypothetical protein
OG00228	SPIROGRMP1_04680	-	(pseudo) hypothetical protein	SPIROGRMP3_01510	-	(pseudo) hypothetical protein
OG00229	SPIROGRMP1_04690	-	(pseudo) hypothetical protein	SPIROGRMP3_01525	-	(pseudo) hypothetical protein
OG00230	SPIROGRMP1_04695	-	(pseudo) hypothetical protein	SPIROGRMP3_01530	-	(pseudo) hypothetical protein
OG00231	SPIROGRMP1_04760	-	hypothetical protein	SPIROGRMP3_05355	-	hypothetical protein
OG00232	SPIROGRMP1_04810	-	hypothetical protein	SPIROGRMP3_02000	-	hypothetical protein
OG00233	SPIROGRMP1_04815	-	hypothetical protein	SPIROGRMP3_01685	-	hypothetical protein
OG00234	SPIROGRMP1_04820	-	hypothetical protein	SPIROGRMP3_01690	-	hypothetical protein
OG00235	SPIROGRMP1_04840	-	hypothetical protein	SPIROGRMP3_02415	-	hypothetical protein
OG00236	SPIROGRMP1_04900	-	hypothetical protein	SPIROGRMP3_05475	-	hypothetical protein
OG00237	SPIROGRMP1_04905	-	hypothetical protein	SPIROGRMP3_05470	-	hypothetical protein
OG00238	SPIROGRMP1_04950	-	hypothetical protein	SPIROGRMP3_00295	-	hypothetical protein
OG00239	SPIROGRMP1_04970	-	hypothetical protein	SPIROGRMP3_01110	-	hypothetical protein
OG00240	SPIROGRMP1_04975	-	hypothetical protein	SPIROGRMP3_01105	-	hypothetical protein
OG00241	SPIROGRMP1_04985	-	(pseudo) hypothetical protein	SPIROGRMP3_01125	-	(pseudo) hypothetical protein
OG00242	SPIROGRMP1_05000	-	hypothetical protein	SPIROGRMP3_00870	-	hypothetical protein
OG00243	SPIROGRMP1_05005	-	hypothetical protein	SPIROGRMP3_00865	-	hypothetical protein
OG00244	SPIROGRMP1_05020	-	hypothetical protein	SPIROGRMP3_00850	-	hypothetical protein
OG00245	SPIROGRMP1_05060	-	hypothetical protein	SPIROGRMP3_06225	-	hypothetical protein
OG00246	SPIROGRMP1_05080	-	hypothetical protein	SPIROGRMP3_00225	-	hypothetical protein
OG00247	SPIROGRMP1_05090	-	hypothetical protein	SPIROGRMP3_00175	-	hypothetical protein
OG00248	SPIROGRMP1_05115	-	hypothetical protein	SPIROGRMP3_03505	-	hypothetical protein
OG00249	SPIROGRMP1_05145	-	hypothetical protein	SPIROGRMP3_03475	-	hypothetical protein
OG00250	SPIROGRMP1_05205	-	hypothetical protein	SPIROGRMP3_01335	-	hypothetical protein
OG00251	SPIROGRMP1_05215	-	hypothetical protein	SPIROGRMP3_01325	-	hypothetical protein
OG00252	SPIROGRMP1_05220	-	hypothetical protein	SPIROGRMP3_01170	-	hypothetical protein
OG00253	SPIROGRMP1_05240	-	hypothetical protein	SPIROGRMP3_00930	-	hypothetical protein
OG00254	SPIROGRMP1_05365	-	hypothetical protein	SPIROGRMP3_03970	-	hypothetical protein
OG00255	SPIROGRMP1_05390	-	hypothetical protein	SPIROGRMP3_02890	-	(pseudo) Chiti-se
OG00256	SPIROGRMP1_05405	-	hypothetical protein	SPIROGRMP3_05120	-	hypothetical protein
OG00257	SPIROGRMP1_05415	-	hypothetical protein	SPIROGRMP3_05110	-	hypothetical protein
OG00258	SPIROGRMP1_05420	-	hypothetical protein	SPIROGRMP3_05105	-	hypothetical protein
OG00259	SPIROGRMP1_05435	-	hypothetical protein	SPIROGRMP3_04790	-	hypothetical protein
OG00260	SPIROGRMP1_05440	-	(pseudo) hypothetical protein	SPIROGRMP3_04795	-	(pseudo) hypothetical protein
OG00261	SPIROGRMP1_05460	-	hypothetical protein	SPIROGRMP3_04815	-	hypothetical protein
OG00262	SPIROGRMP1_05465	parA	ParA family protein	SPIROGRMP3_04820	parA	ParA family protein
OG00263	SPIROGRMP1_05475	-	hypothetical protein	SPIROGRMP3_04830	-	hypothetical protein
OG00264	SPIROGRMP1_05495	-	hypothetical protein	SPIROGRMP3_01065	-	hypothetical protein
OG00265	SPIROGRMP1_05540	-	hypothetical protein	SPIROGRMP3_04410	-	hypothetical protein
OG00266	SPIROGRMP1_05580	-	(pseudo) hypothetical protein	SPIROGRMP3_02230	-	(pseudo) hypothetical protein
OG00267	SPIROGRMP1_05595	-	(pseudo) hypothetical protein	SPIROGRMP3_02565	-	(pseudo) hypothetical protein
OG00268	SPIROGRMP1_05615	-	hypothetical protein	SPIROGRMP3_06180	-	hypothetical protein
OG00269	SPIROGRMP1_05620	-	hypothetical protein	SPIROGRMP3_06185	-	hypothetical protein
OG00270	SPIROGRMP1_05640	-	(pseudo) hypothetical protein	SPIROGRMP3_03765	-	(pseudo) hypothetical protein
OG00271	SPIROGRMP1_05655	-	hypothetical protein	SPIROGRMP3_03780	-	hypothetical protein
OG00272	SPIROGRMP1_05680	-	(pseudo) hypothetical protein	SPIROGRMP3_03805	-	(pseudo) hypothetical protein
OG00273	SPIROGRMP1_05685	-	hypothetical protein	SPIROGRMP3_04725	-	hypothetical protein
OG00274	SPIROGRMP1_05695	-	hypothetical protein	SPIROGRMP3_04715	-	hypothetical protein
OG00275	SPIROGRMP1_05700	-	hypothetical protein	SPIROGRMP3_01200	-	hypothetical protein
OG00276	SPIROGRMP1_05710	-	hypothetical protein	SPIROGRMP3_01210	-	hypothetical protein
OG00277	SPIROGRMP1_05745	-	hypothetical protein	SPIROGRMP3_01965	-	hypothetical protein
OG00278	SPIROGRMP1_05755	-	hypothetical protein	SPIROGRMP3_01980	-	hypothetical protein
OG00279	SPIROGRMP1_05805	-	hypothetical protein	SPIROGRMP3_03885	-	hypothetical protein
OG00280	SPIROGRMP1_05820	-	hypothetical protein	SPIROGRMP3_02695	-	hypothetical protein
OG00281	SPIROGRMP1_05850	-	hypothetical protein	SPIROGRMP3_03685	-	hypothetical protein
OG00282	SPIROGRMP1_05855	-	hypothetical protein	SPIROGRMP3_03680	-	hypothetical protein
OG00283	SPIROGRMP1_05880	-	hypothetical protein	SPIROGRMP3_04695	-	hypothetical protein
OG00284	SPIROGRMP1_05885	-	hypothetical protein	SPIROGRMP3_04700	-	hypothetical protein
OG00285	SPIROGRMP1_05890	-	transposase	SPIROGRMP3_04705	-	transposase
OG00286	SPIROGRMP1_05925	-	hypothetical protein	SPIROGRMP3_05210	-	hypothetical protein
OG00287	SPIROGRMP1_05965	-	Transmembrane protein	SPIROGRMP3_00980	-	Transmembrane protein
OG00288	SPIROGRMP1_05975	-	PTS sugar transporter subunit IIB	SPIROGRMP3_03720	-	PTS sugar transporter subunit IIB
OG00289	SPIROGRMP1_05980	-	PTS lactose/cellobiose transporter subunit IIA	SPIROGRMP3_03725	-	PTS lactose/cellobiose transporter subunit IIA
OG00290	SPIROGRMP1_05990	-	hypothetical protein	SPIROGRMP3_03735	-	hypothetical protein
OG00291	SPIROGRMP1_06010	-	hypothetical protein	SPIROGRMP3_05595	-	hypothetical protein
OG00292	SPIROGRMP1_06040	-	(pseudo) hypothetical protein	SPIROGRMP3_02220	-	(pseudo) hypothetical protein
OG00293	SPIROGRMP1_06045	-	hypothetical protein	SPIROGRMP3_02225	-	hypothetical protein
OG00294	SPIROGRMP1_06055	-	hypothetical protein	SPIROGRMP3_05745	-	hypothetical protein
OG00295	SPIROGRMP1_06070	-	hypothetical protein	SPIROGRMP3_05730	-	hypothetical protein
OG00296	SPIROGRMP1_06075	-	(pseudo) hypothetical protein	SPIROGRMP3_05725	-	(pseudo) hypothetical protein
OG00297	SPIROGRMP1_06085	-	hypothetical protein	SPIROGRMP3_01260	-	hypothetical protein
OG00298	SPIROGRMP1_06105	-	hypothetical protein	SPIROGRMP3_00795	-	hypothetical protein
OG00299	SPIROGRMP1_06110	-	hypothetical protein	SPIROGRMP3_00790	-	hypothetical protein
OG00300	SPIROGRMP1_06115	-	hypothetical protein	SPIROGRMP3_00785	-	hypothetical protein
OG00301	SPIROGRMP1_06125	-	hypothetical protein	SPIROGRMP3_06660	-	hypothetical protein
OG00302	SPIROGRMP1_06130	-	hypothetical protein	SPIROGRMP3_06655	-	hypothetical protein
OG00303	SPIROGRMP1_06135	-	hypothetical protein	SPIROGRMP3_06650	-	hypothetical protein
OG00304	SPIROGRMP1_06140	-	hypothetical protein	SPIROGRMP3_06640	-	hypothetical protein
OG00305	SPIROGRMP1_06145	-	hypothetical protein	SPIROGRMP3_06635	-	hypothetical protein
OG00306	SPIROGRMP1_06150	-	hypothetical protein	SPIROGRMP3_06630	-	hypothetical protein
OG00307	SPIROGRMP1_06160	-	hypothetical protein	SPIROGRMP3_06620	-	hypothetical protein
OG00308	SPIROGRMP1_06165	-	hypothetical protein	SPIROGRMP3_06615	-	hypothetical protein
OG00309	SPIROGRMP1_06170	-	hypothetical protein	SPIROGRMP3_06610	-	hypothetical protein
OG00310	SPIROGRMP1_06185	-	hypothetical protein	SPIROGRMP3_04270	-	hypothetical protein
OG00311	SPIROGRMP1_06190	-	hypothetical protein	SPIROGRMP3_04265	-	hypothetical protein
OG00312	SPIROGRMP1_06225	-	hypothetical protein	SPIROGRMP3_02950	-	hypothetical protein
OG00313	SPIROGRMP1_06295	-	hypothetical protein	SPIROGRMP3_05095	-	hypothetical protein
OG00314	SPIROGRMP1_06300	-	hypothetical protein	SPIROGRMP3_05100	-	hypothetical protein
OG00315	SPIROGRMP1_06310	-	hypothetical protein	SPIROGRMP3_02630	-	hypothetical protein
OG00316	SPIROGRMP1_06315	-	hypothetical protein	SPIROGRMP3_02635	-	hypothetical protein
OG00317	SPIROGRMP1_06320	-	hypothetical protein	SPIROGRMP3_02640	-	hypothetical protein
OG00318	SPIROGRMP1_06325	parA	(pseudo) ParA family protein	SPIROGRMP3_02645	parA	(pseudo) ParA family protein
OG00319	SPIROGRMP1_06340	-	hypothetical protein	SPIROGRMP3_02660	-	hypothetical protein
OG00320	SPIROGRMP1_06345	-	hypothetical protein	SPIROGRMP3_02665	-	hypothetical protein
OG00321	SPIROGRMP1_06375	-	hypothetical protein	SPIROGRMP3_05920	-	hypothetical protein
OG00322	SPIROGRMP1_06385	-	hypothetical protein	SPIROGRMP3_05910	-	hypothetical protein
OG00323	SPIROGRMP1_06390	-	hypothetical protein	SPIROGRMP3_05905	-	hypothetical protein
OG00324	SPIROGRMP1_06395	-	hypothetical protein	SPIROGRMP3_05900	-	hypothetical protein
OG00325	SPIROGRMP1_06400	-	hypothetical protein	SPIROGRMP3_05895	-	hypothetical protein
OG00326	SPIROGRMP1_06405	-	hypothetical protein	SPIROGRMP3_05890	-	hypothetical protein
OG00327	SPIROGRMP1_06445	-	hypothetical protein	SPIROGRMP3_05850	-	hypothetical protein
OG00328	SPIROGRMP1_06450	-	hypothetical protein	SPIROGRMP3_05845	-	hypothetical protein
OG00329	SPIROGRMP1_06535	-	HMG box domain-containing protein	SPIROGRMP3_06205	-	HMG box domain-containing protein
OG00330	SPIROGRMP1_06550	-	hypothetical protein	SPIROGRMP3_00370	-	hypothetical protein
OG00331	SPIROGRMP1_06560	-	hypothetical protein	SPIROGRMP3_00360	-	hypothetical protein
OG00332	SPIROGRMP1_06620	-	hypothetical protein	SPIROGRMP3_06255	-	hypothetical protein
OG00333	SPIROGRMP1_06650	-	hypothetical protein	SPIROGRMP3_06285	-	hypothetical protein
OG00334	SPIROGRMP1_06655	-	hypothetical protein	SPIROGRMP3_06290	-	hypothetical protein
OG00335	SPIROGRMP1_06660	-	hypothetical protein	SPIROGRMP3_06295	-	hypothetical protein
OG00336	SPIROGRMP1_06695	-	hypothetical protein	SPIROGRMP3_00425	-	hypothetical protein
OG00337	SPIROGRMP1_06715	-	hypothetical protein	SPIROGRMP3_02325	-	hypothetical protein
OG00338	SPIROGRMP1_06720	-	hypothetical protein	SPIROGRMP3_02330	-	hypothetical protein
OG00339	SPIROGRMP1_06730	-	hypothetical protein	SPIROGRMP3_05660	-	hypothetical protein
OG00340	-	-	-	SPIROGRMP3_00810, SPIROGRMP3_03540	-	hypothetical protein
OG00341	-	-	-	SPIROGRMP3_00815, SPIROGRMP3_03535	-	hypothetical protein
OG00342	-	-	-	SPIROGRMP3_01970, SPIROGRMP3_04135	-	hypothetical protein
OG00343	-	-	-	SPIROGRMP3_03650, SPIROGRMP3_04840	-	hypothetical protein
