# Supplementary material for: A human-associated Spiroplasma ixodetis lineage responsible for infantile cataracts and adult febrile illness
Source: iScience. 2026 Mar 6;29(4):115233. doi: 10.1016/j.isci.2026.115233 (PMC13049210; doi:10.1016/j.isci.2026.115233)
Supplement: Table S10. COG categories description of SiRHI MAGs [file mmc10.xlsx]

## Sheet: Table S10
Table S10. COG categories description of SiRHI MAGs.
Sample	Query_ID	COG_category	Description	Preferred_name	KEGG_Pathway	KEGG_Module	KEGG_Reaction	KEGG_rclass	PFAMs
SiRHI-GRM-P1	SPIROGRMP1_00030	H	ATP:corrinoid adenosyltransferase BtuR/CobO/CobP	btuR	ko00860,ko01100,map00860,map01100	M00122	R01492,R05220,R07268	RC00533	CobA_CobO_BtuR
SiRHI-GRM-P1	SPIROGRMP1_00035	C	Catalyzes the hydrolysis of inorganic pyrophosphate (PPi) forming two phosphate ions	ppa	ko00190,map00190	-	-	-	Pyrophosphatase
SiRHI-GRM-P1	SPIROGRMP1_00040	S	riboflavin transmembrane transporter activity	ribU	-	-	-	-	ECF_trnsprt
SiRHI-GRM-P1	SPIROGRMP1_00045	G	mannosyl-glycoprotein endo-beta-N-acetylglucosaminidase activity	-	ko00511,ko00600,ko04142,map00511,map00600,map04142	-	R04018	RC00028,RC00077	Big_3,F5_F8_type_C,G5,Glyco_hydro_85,Gram_pos_anchor,PKD,YSIRK_signal
SiRHI-GRM-P1	SPIROGRMP1_00050	O	SelR domain	-	-	-	-	-	SelR
SiRHI-GRM-P1	SPIROGRMP1_00055	C	pyruvate dehydrogenase e1 component, alpha subunit	pdhA	ko00010,ko00020,ko00620,ko01100,ko01110,ko01120,ko01130,ko01200,ko04066,ko04922,ko05230,map00010,map00020,map00620,map01100,map01110,map01120,map01130,map01200,map04066,map04922,map05230	M00307	R00014,R00209,R01699,R03270	RC00004,RC00027,RC00627,RC02742,RC02744,RC02882	E1_dh
SiRHI-GRM-P1	SPIROGRMP1_00060	C	dehydrogenase e1 component	pdhB	ko00010,ko00020,ko00280,ko00620,ko00640,ko01100,ko01110,ko01120,ko01130,ko01200,ko04066,ko04922,ko05230,map00010,map00020,map00280,map00620,map00640,map01100,map01110,map01120,map01130,map01200,map04066,map04922,map05230	M00036,M00307	R00014,R00209,R01699,R03270,R07599,R07600,R07601,R07602,R07603,R07604,R10996,R10997	RC00004,RC00027,RC00627,RC02742,RC02743,RC02744,RC02882,RC02883,RC02949,RC02953	Transket_pyr,Transketolase_C
SiRHI-GRM-P1	SPIROGRMP1_00065	C	2-oxoacid dehydrogenases acyltransferase (catalytic domain)	-	ko00010,ko00020,ko00620,ko01100,ko01110,ko01120,ko01130,ko01200,map00010,map00020,map00620,map01100,map01110,map01120,map01130,map01200	M00307	R00209,R02569	RC00004,RC02742,RC02857	2-oxoacid_dh,Biotin_lipoyl,E3_binding
SiRHI-GRM-P1	SPIROGRMP1_00070	C	dehydrogenase	pdhD	ko00010,ko00020,ko00260,ko00280,ko00620,ko00630,ko00640,ko01100,ko01110,ko01120,ko01130,ko01200,map00010,map00020,map00260,map00280,map00620,map00630,map00640,map01100,map01110,map01120,map01130,map01200	M00009,M00011,M00036,M00307,M00532	R00209,R01221,R01698,R03815,R07618,R08549	RC00004,RC00022,RC00583,RC02742,RC02833,RC02834	Biotin_lipoyl,Pyr_redox_2,Pyr_redox_dim
SiRHI-GRM-P1	SPIROGRMP1_00080	L	PFAM transposase mutator type	-	-	-	-	-	Transposase_mut
SiRHI-GRM-P1	SPIROGRMP1_00095	J	Belongs to the bacterial ribosomal protein bS16 family	rpsP	ko03010,map03010	M00178	-	-	Ribosomal_S16
SiRHI-GRM-P1	SPIROGRMP1_00105	J	An accessory protein needed during the final step in the assembly of 30S ribosomal subunit, possibly for assembly of the head region. Probably interacts with S19. Essential for efficient processing of 16S rRNA. May be needed both before and after RbfA during the maturation of 16S rRNA. It has affinity for free ribosomal 30S subunits but not for 70S ribosomes	rimM	-	-	-	-	PRC,RimM
SiRHI-GRM-P1	SPIROGRMP1_00110	J	Belongs to the RNA methyltransferase TrmD family	trmD	-	-	R00597	RC00003,RC00334	tRNA_m1G_MT
SiRHI-GRM-P1	SPIROGRMP1_00115	J	This protein is located at the 30S-50S ribosomal subunit interface and may play a role in the structure and function of the aminoacyl-tRNA binding site	rplS	ko03010,map03010	M00178	-	-	Ribosomal_L19
SiRHI-GRM-P1	SPIROGRMP1_00120	S	Required for a late step of 50S ribosomal subunit assembly. Has GTPase activity	ylqF	-	-	-	-	MMR_HSR1
SiRHI-GRM-P1	SPIROGRMP1_00125	L	Endonuclease that specifically degrades the RNA of RNA- DNA hybrids	rnhB	ko03030,map03030	-	-	-	RNase_HII
SiRHI-GRM-P1	SPIROGRMP1_00130	F	Adenylosuccinate lyase C-terminus	purB	ko00230,ko00250,ko01100,ko01110,ko01130,map00230,map00250,map01100,map01110,map01130	M00048,M00049	R01083,R04559	RC00379,RC00444,RC00445	ADSL_C,Lyase_1
SiRHI-GRM-P1	SPIROGRMP1_00135	F	Plays an important role in the de novo pathway of purine nucleotide biosynthesis. Catalyzes the first committed step in the biosynthesis of AMP from IMP	purA	ko00230,ko00250,ko01100,map00230,map00250,map01100	M00049	R01135	RC00458,RC00459	Adenylsucc_synt
SiRHI-GRM-P1	SPIROGRMP1_00145	J	The natural substrate for this enzyme may be peptidyl- tRNAs which drop off the ribosome during protein synthesis	pth	-	-	-	-	Pept_tRNA_hydro
SiRHI-GRM-P1	SPIROGRMP1_00150	F	Involved in the biosynthesis of the central metabolite phospho-alpha-D-ribosyl-1-pyrophosphate (PRPP) via the transfer of pyrophosphoryl group from ATP to 1-hydroxyl of ribose-5-phosphate (Rib-5-P)	prs	ko00030,ko00230,ko01100,ko01110,ko01120,ko01130,ko01200,ko01230,map00030,map00230,map01100,map01110,map01120,map01130,map01200,map01230	M00005	R01049	RC00002,RC00078	Pribosyl_synth,Pribosyltran,Pribosyltran_N
SiRHI-GRM-P1	SPIROGRMP1_00155	J	Specifically dimethylates two adjacent adenosines (A1518 and A1519) in the loop of a conserved hairpin near the 3'-end of 16S rRNA in the 30S particle. May play a critical role in biogenesis of 30S subunits	ksgA	-	-	R10716	RC00003,RC03257	RrnaAD
SiRHI-GRM-P1	SPIROGRMP1_00160	D	Cell shape determining protein MreB Mrl	mreB2	-	-	-	-	MreB_Mbl
SiRHI-GRM-P1	SPIROGRMP1_00165	D	Actin	mreB2	-	-	-	-	MreB_Mbl
SiRHI-GRM-P1	SPIROGRMP1_00180	L	The UvrABC repair system catalyzes the recognition and processing of DNA lesions. UvrA is an ATPase and a DNA-binding protein. A damage recognition complex composed of 2 UvrA and 2 UvrB subunits scans DNA for abnormalities. When the presence of a lesion has been verified by UvrB, the UvrA molecules dissociate	uvrA	ko03420,map03420	-	-	-	ABC_tran
SiRHI-GRM-P1	SPIROGRMP1_00270	S	AAA domain (dynein-related subfamily)	-	-	-	-	-	AAA_5
SiRHI-GRM-P1	SPIROGRMP1_00275	S	von Willebrand factor (vWF) type A domain	-	-	-	-	-	VWA_2
SiRHI-GRM-P1	SPIROGRMP1_00280	L	DNA (cytosine-5-)-methyltransferase activity	dcm	ko00270,ko01100,ko05206,map00270,map01100,map05206	M00035	R04858	RC00003,RC00332	DNA_methylase
SiRHI-GRM-P1	SPIROGRMP1_00330	L	PFAM Transposase, Mutator family	-	-	-	-	-	Transposase_mut
SiRHI-GRM-P1	SPIROGRMP1_00350	G	Belongs to the metallo-dependent hydrolases superfamily. NagA family	nagA	ko00520,ko01130,map00520,map01130	-	R02059	RC00166,RC00300	Amidohydro_1
SiRHI-GRM-P1	SPIROGRMP1_00355	G	Catalyzes the reversible isomerization-deamination of glucosamine 6-phosphate (GlcN6P) to form fructose 6-phosphate (Fru6P) and ammonium ion	nagB	ko00520,ko01100,map00520,map01100	-	R00765	RC00163	Glucosamine_iso
SiRHI-GRM-P1	SPIROGRMP1_00360	G	triose-phosphate isomerase activity	tpiA	ko00010,ko00051,ko00562,ko00710,ko01100,ko01110,ko01120,ko01130,ko01200,ko01230,map00010,map00051,map00562,map00710,map01100,map01110,map01120,map01130,map01200,map01230	M00001,M00002,M00003	R01015	RC00423	TIM
SiRHI-GRM-P1	SPIROGRMP1_00365	J	Catalyzes the attachment of alanine to tRNA(Ala) in a two-step reaction alanine is first activated by ATP to form Ala- AMP and then transferred to the acceptor end of tRNA(Ala). Also edits incorrectly charged Ser-tRNA(Ala) and Gly-tRNA(Ala) via its editing domain	alaS1	ko00970,map00970	M00359,M00360	R03038	RC00055,RC00523	tRNA-synt_2c,tRNA_SAD
SiRHI-GRM-P1	SPIROGRMP1_00370	G	Catalyzes the interconversion of 2-phosphoglycerate and 3-phosphoglycerate	gpmI	ko00010,ko00260,ko00680,ko01100,ko01110,ko01120,ko01130,ko01200,ko01230,map00010,map00260,map00680,map01100,map01110,map01120,map01130,map01200,map01230	M00001,M00002,M00003	R01518	RC00536	Metalloenzyme,Phosphodiest,iPGM_N
SiRHI-GRM-P1	SPIROGRMP1_00385	F	Catalyzes the reversible conversion of 2- phosphoglycerate into phosphoenolpyruvate. It is essential for the degradation of carbohydrates via glycolysis	eno	ko00010,ko00680,ko01100,ko01110,ko01120,ko01130,ko01200,ko01230,ko03018,ko04066,map00010,map00680,map01100,map01110,map01120,map01130,map01200,map01230,map03018,map04066	M00001,M00002,M00003,M00346,M00394	R00658	RC00349	Enolase_C,Enolase_N
SiRHI-GRM-P1	SPIROGRMP1_00390	H	Catalyzes the phosphorylation of D-fructose 6-phosphate to fructose 1,6-bisphosphate by ATP, the first committing step of glycolysis	-	ko00010,ko00030,ko00051,ko00052,ko00680,ko01100,ko01110,ko01120,ko01130,ko01200,ko01230,ko03018,ko04152,ko05230,map00010,map00030,map00051,map00052,map00680,map01100,map01110,map01120,map01130,map01200,map01230,map03018,map04152,map05230	M00001,M00345	R00756,R03236,R03237,R03238,R03239,R04779	RC00002,RC00017	PFK
SiRHI-GRM-P1	SPIROGRMP1_00395	G	Belongs to the pyruvate kinase family	pyk	ko00010,ko00230,ko00620,ko01100,ko01110,ko01120,ko01130,ko01200,ko01230,ko04922,ko04930,ko05165,ko05203,ko05230,map00010,map00230,map00620,map01100,map01110,map01120,map01130,map01200,map01230,map04922,map04930,map05165,map05203,map05230	M00001,M00002,M00049,M00050	R00200,R00430,R01138,R01858,R02320	RC00002,RC00015	PK,PK_C
SiRHI-GRM-P1	SPIROGRMP1_00400	J	Catalyzes the attachment of threonine to tRNA(Thr) in a two-step reaction L-threonine is first activated by ATP to form Thr-AMP and then transferred to the acceptor end of tRNA(Thr)	thrS	ko00970,map00970	M00359,M00360	R03663	RC00055,RC00523	HGTP_anticodon,TGS,tRNA-synt_2b,tRNA_SAD
SiRHI-GRM-P1	SPIROGRMP1_00405	S	Sugar efflux transporter for intercellular exchange	-	-	-	-	-	MtN3_slv,PQ-loop
SiRHI-GRM-P1	SPIROGRMP1_00410	S	Repeated motif present between transmembrane helices in cystinosin, yeast ERS1p, mannose-P-dolichol utilization defect 1, and other hypothetical proteins.	-	-	-	-	-	PQ-loop
SiRHI-GRM-P1	SPIROGRMP1_00415	E	Aminotransferase class I and II	patB	ko00270,ko00450,ko01100,ko01110,ko01230,map00270,map00450,map01100,map01110,map01230	-	R00782,R01286,R02408,R04941	RC00056,RC00069,RC00382,RC00488,RC00710,RC01245,RC02303	Aminotran_1_2
SiRHI-GRM-P1	SPIROGRMP1_00425	S	TraM recognition site of TraD and TraG	-	-	-	-	-	TrwB_AAD_bind
SiRHI-GRM-P1	SPIROGRMP1_00435	U	Type IV secretory pathway, VirB4 components	-	-	-	-	-	AAA_10,DUF87,ResIII
SiRHI-GRM-P1	SPIROGRMP1_00465	I	lipase activity	-	ko05132,map05132	-	-	-	Lipase_GDSL
SiRHI-GRM-P1	SPIROGRMP1_00470	U	Part of the Sec protein translocase complex. Interacts with the SecYEG preprotein conducting channel. SecDF uses the proton motive force (PMF) to complete protein translocation after the ATP-dependent function of SecA	secD	ko02024,ko03060,ko03070,map02024,map03060,map03070	M00335	-	-	SecD_SecF,Sec_GG
SiRHI-GRM-P1	SPIROGRMP1_00475	F	Catalyzes a salvage reaction resulting in the formation of AMP, that is energically less costly than de novo synthesis	apt	ko00230,ko01100,map00230,map01100	-	R00190,R01229,R04378	RC00063	Pribosyltran
SiRHI-GRM-P1	SPIROGRMP1_00480	KT	In eubacteria ppGpp (guanosine 3'-diphosphate 5-' diphosphate) is a mediator of the stringent response that coordinates a variety of cellular activities in response to changes in nutritional abundance	relA	ko00230,map00230	-	R00429	RC00002,RC00078	ACT_4,HD_4,RelA_SpoT,TGS
SiRHI-GRM-P1	SPIROGRMP1_00485	J	histidyl-tRNA synthetase	hisS	ko00970,map00970	M00359,M00360	R03655	RC00055,RC00523	HGTP_anticodon,tRNA-synt_His
SiRHI-GRM-P1	SPIROGRMP1_00490	J	Aspartyl-tRNA synthetase with relaxed tRNA specificity since it is able to aspartylate not only its cognate tRNA(Asp) but also tRNA(Asn). Reaction proceeds in two steps L-aspartate is first activated by ATP to form Asp-AMP and then transferred to the acceptor end of tRNA(Asp Asn)	aspS	ko00970,map00970	M00359,M00360	R05577	RC00055,RC00523	GAD,tRNA-synt_2,tRNA_anti-codon
SiRHI-GRM-P1	SPIROGRMP1_00505	J	Belongs to the bacterial ribosomal protein bL33 family	rpmG	ko03010,map03010	M00178	-	-	Ribosomal_L33
SiRHI-GRM-P1	SPIROGRMP1_00515	K	Participates in transcription elongation, termination and antitermination	nusG	-	-	-	-	KOW,NusG
SiRHI-GRM-P1	SPIROGRMP1_00520	J	Forms part of the ribosomal stalk which helps the ribosome interact with GTP-bound translation factors	rplK	ko03010,map03010	M00178,M00179	-	-	Ribosomal_L11,Ribosomal_L11_N
SiRHI-GRM-P1	SPIROGRMP1_00525	J	Binds directly to 23S rRNA. The L1 stalk is quite mobile in the ribosome, and is involved in E site tRNA release	rplA	ko03010,map03010	M00178,M00179	-	-	Ribosomal_L1
SiRHI-GRM-P1	SPIROGRMP1_00540	J	One of the primary rRNA binding proteins, it binds directly to 16S rRNA where it nucleates assembly of the body of the 30S subunit	rpsD	ko03010,map03010	M00178,M00179	-	-	Ribosomal_S4,S4
SiRHI-GRM-P1	SPIROGRMP1_00600	S	nucleic acid binding OB-fold tRNA helicase-type	-	-	-	-	-	HD,tRNA_anti-codon
SiRHI-GRM-P1	SPIROGRMP1_00605	G	phosphomannomutase	manB	ko00010,ko00030,ko00051,ko00052,ko00230,ko00500,ko00520,ko00521,ko01100,ko01110,ko01120,ko01130,map00010,map00030,map00051,map00052,map00230,map00500,map00520,map00521,map01100,map01110,map01120,map01130	M00114,M00549	R00959,R01057,R01818,R08639	RC00408	PGM_PMM_I,PGM_PMM_II,PGM_PMM_III,PGM_PMM_IV
SiRHI-GRM-P1	SPIROGRMP1_00610	V	HNH endonuclease	-	-	-	-	-	HNH
SiRHI-GRM-P1	SPIROGRMP1_00615	J	Required for dimerization of active 70S ribosomes into 100S ribosomes in stationary phase	hpf	-	-	-	-	Ribosom_S30AE_C,Ribosomal_S30AE
SiRHI-GRM-P1	SPIROGRMP1_00655	-	-	-	-	-	-	-	DUF3196
SiRHI-GRM-P1	SPIROGRMP1_00660	D	Involved in protein export. Acts as a chaperone by maintaining the newly synthesized protein in an open conformation. Functions as a peptidyl-prolyl cis-trans isomerase	tig	-	-	-	-	FKBP_C,Trigger_C,Trigger_N
SiRHI-GRM-P1	SPIROGRMP1_00665	O	ATP-dependent serine protease that mediates the selective degradation of mutant and abnormal proteins as well as certain short-lived regulatory proteins. Required for cellular homeostasis and for survival from DNA damage and developmental changes induced by stress. Degrades polypeptides processively to yield small peptide fragments that are 5 to 10 amino acids long. Binds to DNA in a double-stran…	lon	ko04112,map04112	-	-	-	AAA,LON_substr_bdg,Lon_C
SiRHI-GRM-P1	SPIROGRMP1_00675	J	Is required not only for elongation of protein synthesis but also for the initiation of all mRNA translation through initiator tRNA(fMet) aminoacylation	metG	ko00450,ko00970,map00450,map00970	M00359,M00360	R03659,R04773	RC00055,RC00523	Anticodon_1,tRNA-synt_1g
SiRHI-GRM-P1	SPIROGRMP1_00680	M	Transfers the N-acyl diglyceride group on what will become the N-terminal cysteine of membrane lipoproteins	lgt	-	-	-	-	HAD_2,LGT
SiRHI-GRM-P1	SPIROGRMP1_00690	-	-	-	-	-	-	-	-
SiRHI-GRM-P1	SPIROGRMP1_00695	L	Transposase	-	-	-	-	-	HTH_23,HTH_Tnp_IS630
SiRHI-GRM-P1	SPIROGRMP1_00705	L	Transposase	-	-	-	-	-	Transposase_mut
SiRHI-GRM-P1	SPIROGRMP1_00760	L	Transposase	-	-	-	-	-	UPF0236
SiRHI-GRM-P1	SPIROGRMP1_00765	V	ABC transporter permease	-	-	M00258	-	-	FtsX
SiRHI-GRM-P1	SPIROGRMP1_00785	L	PFAM Transposase, Mutator family	-	-	-	-	-	Transposase_mut
SiRHI-GRM-P1	SPIROGRMP1_00795	L	Transposase	-	-	-	-	-	UPF0236
SiRHI-GRM-P1	SPIROGRMP1_00805	O	hydrolase of the metallo-beta-lactamase	-	ko03018,map03018	-	-	-	Lactamase_B,RMMBL
SiRHI-GRM-P1	SPIROGRMP1_00810	J	Involved in mRNA degradation. Catalyzes the phosphorolysis of single-stranded polyribonucleotides processively in the 3'- to 5'-direction	pnp	ko00230,ko00240,ko03018,map00230,map00240,map03018	M00394	R00437,R00438,R00439,R00440	RC02795	KH_1,PNPase,RNase_PH,RNase_PH_C,S1
SiRHI-GRM-P1	SPIROGRMP1_00815	P	Catalyzes the ATP-dependent transfer of a sulfur to tRNA to produce 4-thiouridine in position 8 of tRNAs, which functions as a near-UV photosensor. Also catalyzes the transfer of sulfur to the sulfur carrier protein ThiS, forming ThiS-thiocarboxylate. This is a step in the synthesis of thiazole, in the thiamine biosynthesis pathway. The sulfur is donated as persulfide by IscS	-	-	-	-	-	Rhodanese
SiRHI-GRM-P1	SPIROGRMP1_00860	S	mannose-ethanolamine phosphotransferase activity	-	-	-	-	-	Hemopexin,Laminin_G_3,Metalloenzyme,Metallophos,PA-IIL,PA14,PglZ,Phosphodiest
SiRHI-GRM-P1	SPIROGRMP1_00870	K	transcriptional regulatory protein	-	-	-	-	-	Transcrip_reg
SiRHI-GRM-P1	SPIROGRMP1_00875	H	Catalyzes the ATP-dependent amidation of deamido-NAD to form NAD. Uses ammonia as a nitrogen source	nadE	ko00760,ko01100,map00760,map01100	M00115	R00189	RC00100	NAD_synthase
SiRHI-GRM-P1	SPIROGRMP1_00880	S	RmuC family	rmuC	-	-	-	-	RmuC
SiRHI-GRM-P1	SPIROGRMP1_00885	S	An essential GTPase which binds GTP, GDP and possibly (p)ppGpp with moderate affinity, with high nucleotide exchange rates and a fairly low GTP hydrolysis rate. Plays a role in control of the cell cycle, stress response, ribosome biogenesis and in those bacteria that undergo differentiation, in morphogenesis control	obg	-	-	-	-	DUF1967,GTP1_OBG,MMR_HSR1
SiRHI-GRM-P1	SPIROGRMP1_00910	S	hydrolases of the HAD superfamily	yxeH	-	-	-	-	Hydrolase_3
SiRHI-GRM-P1	SPIROGRMP1_00915	S	LemA family	lemA	-	-	-	-	LemA
SiRHI-GRM-P1	SPIROGRMP1_00925	S	dinuclear metal center protein, YbgI	-	-	-	-	-	NIF3
SiRHI-GRM-P1	SPIROGRMP1_00930	K	Sigma factors are initiation factors that promote the attachment of RNA polymerase to specific initiation sites and are then released	rpoD	-	-	-	-	Sigma70_r1_2,Sigma70_r2,Sigma70_r3,Sigma70_r4
SiRHI-GRM-P1	SPIROGRMP1_00935	L	RNA polymerase that catalyzes the synthesis of short RNA molecules used as primers for DNA polymerase during DNA replication	dnaG	ko03030,map03030	-	-	-	DnaB_bind,Toprim_2,Toprim_4,Toprim_N,zf-CHC2
SiRHI-GRM-P1	SPIROGRMP1_00940	J	Belongs to the class-II aminoacyl-tRNA synthetase family	glyS	ko00970,map00970	M00359,M00360	R03654	RC00055,RC00523	HGTP_anticodon,tRNA-synt_2b
SiRHI-GRM-P1	SPIROGRMP1_00945	S	Phage terminase large subunit	-	-	-	-	-	Terminase_6,Terminase_6C
SiRHI-GRM-P1	SPIROGRMP1_00955	L	bacterial (prokaryotic) histone like domain	-	-	-	-	-	Bac_DNA_binding
SiRHI-GRM-P1	SPIROGRMP1_01005	L	helicase superfamily c-terminal domain	deaD	-	-	-	-	DEAD,Helicase_C
SiRHI-GRM-P1	SPIROGRMP1_01010	L	Endonuclease IV plays a role in DNA repair. It cleaves phosphodiester bonds at apurinic or apyrimidinic sites (AP sites) to produce new 5'-ends that are base-free deoxyribose 5-phosphate residues. It preferentially attacks modified AP sites created by bleomycin and neocarzinostatin	nfo	ko03410,map03410	-	-	-	AP_endonuc_2
SiRHI-GRM-P1	SPIROGRMP1_01015	H	Catalyzes the reversible adenylation of nicotinate mononucleotide (NaMN) to nicotinic acid adenine dinucleotide (NaAD)	nadD	ko00760,ko01100,map00760,map01100	M00115	R00137,R03005	RC00002	CTP_transf_like
SiRHI-GRM-P1	SPIROGRMP1_01020	V	ABC-type multidrug transport system ATPase and permease	-	ko02010,map02010	-	-	-	ABC_membrane,ABC_tran
SiRHI-GRM-P1	SPIROGRMP1_01030	S	lipid binding	degV1	-	-	-	-	DegV
SiRHI-GRM-P1	SPIROGRMP1_01110	D	Alpha beta	-	-	-	-	-	FIVAR,Gram_pos_anchor,Hydrolase_4
SiRHI-GRM-P1	SPIROGRMP1_01115	C	Pyridine nucleotide-disulphide oxidoreductase, dimerisation domain	nox1	-	-	-	-	Pyr_redox_2,Pyr_redox_dim
SiRHI-GRM-P1	SPIROGRMP1_01120	C	Pyridine nucleotide-disulphide oxidoreductase, dimerisation domain	nox1	-	-	-	-	Pyr_redox_2,Pyr_redox_dim
SiRHI-GRM-P1	SPIROGRMP1_01125	U	Belongs to the dicarboxylate amino acid cation symporter (DAACS) (TC 2.A.23) family	-	-	-	-	-	SDF
SiRHI-GRM-P1	SPIROGRMP1_01130	L	ISXO2-like transposase domain	-	-	-	-	-	DDE_Tnp_IS1595,Zn_Tnp_IS1595
SiRHI-GRM-P1	SPIROGRMP1_01155	C	Nitroreductase family	-	-	-	-	-	Nitroreductase
SiRHI-GRM-P1	SPIROGRMP1_01160	J	This protein promotes the GTP-dependent binding of aminoacyl-tRNA to the A-site of ribosomes during protein biosynthesis	tuf	ko02010,map02010	M00491	-	-	GTP_EFTU,GTP_EFTU_D2,GTP_EFTU_D3
SiRHI-GRM-P1	SPIROGRMP1_01165	J	Catalyzes the GTP-dependent ribosomal translocation step during translation elongation. During this step, the ribosome changes from the pre-translocational (PRE) to the post- translocational (POST) state as the newly formed A-site-bound peptidyl-tRNA and P-site-bound deacylated tRNA move to the P and E sites, respectively. Catalyzes the coordinated movement of the two tRNA molecules, the mRNA and…	fusA	-	-	-	-	EFG_C,EFG_II,EFG_IV,GTP_EFTU,GTP_EFTU_D2
SiRHI-GRM-P1	SPIROGRMP1_01170	J	One of the primary rRNA binding proteins, it binds directly to 16S rRNA where it nucleates assembly of the head domain of the 30S subunit. Is located at the subunit interface close to the decoding center, probably blocks exit of the E-site tRNA	rpsG	ko03010,map03010	M00178,M00179	-	-	Ribosomal_S7
SiRHI-GRM-P1	SPIROGRMP1_01175	J	Interacts with and stabilizes bases of the 16S rRNA that are involved in tRNA selection in the A site and with the mRNA backbone. Located at the interface of the 30S and 50S subunits, it traverses the body of the 30S subunit contacting proteins on the other side and probably holding the rRNA structure together. The combined cluster of proteins S8, S12 and S17 appears to hold together the shoulder…	rpsL	ko03010,map03010	M00178,M00179	-	-	Ribosom_S12_S23
SiRHI-GRM-P1	SPIROGRMP1_01185	K	This protein is one of the two subunits of integration host factor, a specific DNA-binding protein that functions in genetic recombination as well as in transcriptional and translational control	ihfB	-	-	-	-	Bac_DNA_binding
SiRHI-GRM-P1	SPIROGRMP1_01190	F	Catalyzes the ATP- as well as the pyrophosphate- dependent phosphorylation of a specific serine residue in HPr, a phosphocarrier protein of the phosphoenolpyruvate-dependent sugar phosphotransferase system (PTS). HprK P also catalyzes the pyrophosphate-producing, inorganic phosphate-dependent dephosphorylation (phosphorolysis) of seryl-phosphorylated HPr (P- Ser-HPr)	hprK	-	-	-	-	Hpr_kinase_C,Hpr_kinase_N
SiRHI-GRM-P1	SPIROGRMP1_01195	M	Transfers the N-acyl diglyceride group on what will become the N-terminal cysteine of membrane lipoproteins	lgt	-	-	-	-	HAD_2,LGT
SiRHI-GRM-P1	SPIROGRMP1_01200	C	Belongs to the class-II pyridine nucleotide-disulfide oxidoreductase family	trxB	ko00450,map00450	-	R02016,R03596,R09372	RC00013,RC02518,RC02873	Pyr_redox_2
SiRHI-GRM-P1	SPIROGRMP1_01205	K	May be required for sporulation	whiA	-	-	-	-	HTH_WhiA,LAGLIDADG_WhiA,WhiA_N
SiRHI-GRM-P1	SPIROGRMP1_01210	K	sequence-specific DNA binding	-	-	-	-	-	HTH_3,HTH_31
SiRHI-GRM-P1	SPIROGRMP1_01215	J	Catalyzes the attachment of tyrosine to tRNA(Tyr) in a two-step reaction tyrosine is first activated by ATP to form Tyr- AMP and then transferred to the acceptor end of tRNA(Tyr)	tyrS	ko00970,map00970	M00359,M00360	R02918	RC00055,RC00523	S4,tRNA-synt_1b
SiRHI-GRM-P1	SPIROGRMP1_01220	K	ParB-like nuclease domain	parB	-	-	-	-	ParBc
SiRHI-GRM-P1	SPIROGRMP1_01225	D	sporulation initiation inhibitor	soj	-	-	-	-	AAA_31
SiRHI-GRM-P1	SPIROGRMP1_01230	J	Specifically methylates the N7 position of a guanine in 16S rRNA	rsmG	-	-	-	-	GidB
SiRHI-GRM-P1	SPIROGRMP1_01235	S	Belongs to the binding-protein-dependent transport system permease family	yufQ	-	M00221	-	-	BPD_transp_2
SiRHI-GRM-P1	SPIROGRMP1_01240	U	Belongs to the binding-protein-dependent transport system permease family	rbsC-1	-	M00221	-	-	BPD_transp_2
SiRHI-GRM-P1	SPIROGRMP1_01245	S	PFAM ABC transporter related	-	-	M00221	-	-	ABC_tran
SiRHI-GRM-P1	SPIROGRMP1_01295	S	Uncharacterised 5xTM membrane BCR, YitT family COG1284	yitT	-	-	-	-	DUF2179,YitT_membrane
SiRHI-GRM-P1	SPIROGRMP1_01315	M	Anthrax toxin LF subunit	exoY	-	-	-	-	Anthrax_toxA
SiRHI-GRM-P1	SPIROGRMP1_01330	F	Belongs to the cytidylate kinase family. Type 1 subfamily	cmk	ko00240,ko01100,map00240,map01100	M00052	R00158,R00512,R01665	RC00002	Cytidylate_kin
SiRHI-GRM-P1	SPIROGRMP1_01335	S	GTPase that plays an essential role in the late steps of ribosome biogenesis	engA	-	-	-	-	KH_dom-like,MMR_HSR1
SiRHI-GRM-P1	SPIROGRMP1_01345	G	phosphotransferase system, EIIB	nagE	ko00010,ko00500,ko00520,ko02026,ko02060,ko05111,map00010,map00500,map00520,map02026,map02060,map05111	M00265,M00266,M00267,M00268,M00270,M00272,M00303,M00806	R02738,R02780,R04111,R04394,R05132,R05199,R08559	RC00017,RC03206	PTS_EIIA_1,PTS_EIIB,PTS_EIIC
SiRHI-GRM-P1	SPIROGRMP1_01355	V	ABC transporter permease	-	-	M00258	-	-	FtsX
SiRHI-GRM-P1	SPIROGRMP1_01365	L	DDE superfamily endonuclease	-	-	-	-	-	DDE_3,HTH_Tnp_IS630
SiRHI-GRM-P1	SPIROGRMP1_01400	L	Recombinase, phage RecT family	recT	-	-	-	-	RecT
SiRHI-GRM-P1	SPIROGRMP1_01420	L	Caulimovirus viroplasmin	rnhA	ko03030,map03030	-	-	-	Cauli_VI,RNase_H,RnlA_toxin
SiRHI-GRM-P1	SPIROGRMP1_01440	J	Belongs to the class-I aminoacyl-tRNA synthetase family	leuS	ko00970,map00970	M00359,M00360	R03657	RC00055,RC00523	Anticodon_1,tRNA-synt_1,tRNA-synt_1_2
SiRHI-GRM-P1	SPIROGRMP1_01445	M	Choline/ethanolamine kinase	-	-	-	-	-	Choline_kinase
SiRHI-GRM-P1	SPIROGRMP1_01470	J	30S ribosomal protein S10	rpsJ	ko03010,map03010	M00178,M00179	-	-	Ribosomal_S10
SiRHI-GRM-P1	SPIROGRMP1_01475	-	-	-	-	-	-	-	-
SiRHI-GRM-P1	SPIROGRMP1_01640	I	lipase activity	-	-	-	-	-	Autotransporter,Big_3_5,Lipase_GDSL,Pertactin
SiRHI-GRM-P1	SPIROGRMP1_01655	S	Psort location Cytoplasmic, score 8.96	-	-	-	-	-	-
SiRHI-GRM-P1	SPIROGRMP1_01690	V	abc transporter atp-binding protein	-	-	M00258	-	-	ABC_tran
SiRHI-GRM-P1	SPIROGRMP1_01700	P	PhoU domain	phoU	-	-	-	-	PhoU
SiRHI-GRM-P1	SPIROGRMP1_01705	P	Part of the ABC transporter complex PstSACB involved in phosphate import. Responsible for energy coupling to the transport system	pstB	ko02010,map02010	M00222	-	-	ABC_tran
SiRHI-GRM-P1	SPIROGRMP1_01710	P	phosphate ABC transporter, inner membrane subunit PstA	-	ko02010,map02010	M00222	-	-	BPD_transp_1
SiRHI-GRM-P1	SPIROGRMP1_01715	P	phosphate ion binding	pstS	ko02010,ko02020,ko05152,map02010,map02020,map05152	M00222	-	-	BPD_transp_1,PBP_like_2
SiRHI-GRM-P1	SPIROGRMP1_01720	J	Belongs to the bacterial ribosomal protein bL28 family	rpmB	ko03010,map03010	M00178	-	-	Ribosomal_L28
SiRHI-GRM-P1	SPIROGRMP1_01730	K	Necessary for efficient RNA polymerase transcription elongation past template-encoded arresting sites. The arresting sites in DNA have the property of trapping a certain fraction of elongating RNA polymerases that pass through, resulting in locked ternary complexes. Cleavage of the nascent transcript by cleavage factors such as GreA or GreB allows the resumption of elongation from the new 3'termi…	greA	-	-	-	-	GreA_GreB,GreA_GreB_N
SiRHI-GRM-P1	SPIROGRMP1_01735	L	Transposase, Mutator family	-	-	-	-	-	Transposase_mut
SiRHI-GRM-P1	SPIROGRMP1_01740	L	PFAM Transposase, Mutator family	-	-	-	-	-	Transposase_mut
SiRHI-GRM-P1	SPIROGRMP1_01745	L	Transposase	-	-	-	-	-	Transposase_mut
SiRHI-GRM-P1	SPIROGRMP1_01750	L	DDE superfamily endonuclease	-	-	-	-	-	DDE_3,HTH_Tnp_IS630
SiRHI-GRM-P1	SPIROGRMP1_01755	L	Transposase	-	-	-	-	-	HTH_23,HTH_Tnp_IS630
SiRHI-GRM-P1	SPIROGRMP1_01760	S	thiamine transport	thiT	-	-	-	-	Thia_YuaJ
SiRHI-GRM-P1	SPIROGRMP1_01780	V	HNH endonuclease	-	-	-	-	-	HNH
SiRHI-GRM-P1	SPIROGRMP1_01805	J	Responsible for the release of ribosomes from messenger RNA at the termination of protein biosynthesis. May increase the efficiency of translation by recycling ribosomes from one round of translation to another	frr	-	-	-	-	RRF
SiRHI-GRM-P1	SPIROGRMP1_01810	I	Phosphatidate cytidylyltransferase	cdsA	ko00564,ko01100,ko01110,ko04070,map00564,map01100,map01110,map04070	M00093	R01799	RC00002	CTP_transf_1
SiRHI-GRM-P1	SPIROGRMP1_01815	M	Peptidase family M50	rseP	ko02024,ko04112,map02024,map04112	-	-	-	PDZ_2,Peptidase_M50
SiRHI-GRM-P1	SPIROGRMP1_01825	C	COG2141 Coenzyme F420-dependent N5,N10-methylene tetrahydromethanopterin reductase and related flavin-dependent oxidoreductases	-	ko00920,map00920	-	R07210,R10206	RC01779,RC02556	-
SiRHI-GRM-P1	SPIROGRMP1_01830	L	Required for replicative DNA synthesis. This DNA polymerase also exhibits 3' to 5' exonuclease activity	polC	ko00230,ko00240,ko01100,ko03030,ko03430,ko03440,map00230,map00240,map01100,map03030,map03430,map03440	M00260	R00375,R00376,R00377,R00378	RC02795	DNA_pol3_a_NI,DNA_pol3_a_NII,DNA_pol3_alpha,HHH_6,PHP,RNase_T
SiRHI-GRM-P1	SPIROGRMP1_01835	L	Could be a nuclease involved in processing of the 5'-end of pre-16S rRNA	-	-	-	-	-	RuvX
SiRHI-GRM-P1	SPIROGRMP1_01840	F	Cytidine monophosphokinase	udk	ko00240,ko00983,ko01100,map00240,map00983,map01100	-	R00513,R00516,R00517,R00962,R00964,R00967,R00968,R00970,R01548,R01549,R01880,R02091,R02096,R02097,R02327,R02332,R02371,R02372,R08232	RC00002,RC00017	PRK
SiRHI-GRM-P1	SPIROGRMP1_01880	D	Anion-transporting ATPase	-	-	-	-	-	AAA_31
SiRHI-GRM-P1	SPIROGRMP1_01885	D	AAA domain	-	-	-	-	-	AAA_31
SiRHI-GRM-P1	SPIROGRMP1_01910	K	RNA polymerase activity	rpoE	ko00230,ko00240,ko01100,ko03020,map00230,map00240,map01100,map03020	M00183	R00435,R00441,R00442,R00443	RC02795	-
SiRHI-GRM-P1	SPIROGRMP1_02015	-	-	-	-	-	-	-	-
SiRHI-GRM-P1	SPIROGRMP1_02020	O	COG1214 Inactive homolog of metal-dependent proteases	yeaZ	-	-	-	-	Peptidase_M22
SiRHI-GRM-P1	SPIROGRMP1_02025	K	transcriptional regulator, RpiR family	-	-	-	-	-	HTH_6,SIS
SiRHI-GRM-P1	SPIROGRMP1_02030	G	Phosphoenolpyruvate-dependent sugar phosphotransferase system, EIIA 2	-	ko02060,map02060	-	-	-	PTS_EIIA_2
SiRHI-GRM-P1	SPIROGRMP1_02035	GT	phosphotransferase system	fruA	ko00051,ko01100,ko01120,ko02060,map00051,map01100,map01120,map02060	M00273	R03232	RC00017,RC03206	PTS_EIIA_2,PTS_EIIC,PTS_IIB
SiRHI-GRM-P1	SPIROGRMP1_02040	GT	phosphotransferase system	fruA	ko00051,ko01100,ko01120,ko02060,map00051,map01100,map01120,map02060	M00273	R03232	RC00017,RC03206	PTS_EIIA_2,PTS_EIIC,PTS_IIB
SiRHI-GRM-P1	SPIROGRMP1_02045	G	isomerase	manA	ko00051,ko00520,ko01100,ko01110,ko01130,map00051,map00520,map01100,map01110,map01130	M00114	R01819	RC00376	PMI_typeI
SiRHI-GRM-P1	SPIROGRMP1_02050	E	cystathionine gamma-synthase activity	-	ko00270,ko00450,ko00920,ko01100,ko01110,ko01130,ko01230,map00270,map00450,map00920,map01100,map01110,map01130,map01230	M00017	R00654,R00999,R01288,R02508,R03217,R03260,R04770,R04944,R04945,R04946	RC00020,RC00056,RC00069,RC00196,RC00348,RC00420,RC01209,RC01210,RC02848,RC02866	Cys_Met_Meta_PP
SiRHI-GRM-P1	SPIROGRMP1_02060	L	DNA helicase	pcrA	ko03420,ko03430,map03420,map03430	-	-	-	UvrD-helicase,UvrD_C
SiRHI-GRM-P1	SPIROGRMP1_02065	S	RDD family	-	-	-	-	-	DUF4339,RDD
SiRHI-GRM-P1	SPIROGRMP1_02070	M	Glycosyl transferase family 2	cps	-	-	-	-	Glycos_transf_2
SiRHI-GRM-P1	SPIROGRMP1_02085	Q	domain protein	-	-	M00254	-	-	ABC2_membrane_3
SiRHI-GRM-P1	SPIROGRMP1_02090	O	Thiol-specific peroxidase that catalyzes the reduction of hydrogen peroxide and organic hydroperoxides to water and alcohols, respectively. Plays a role in cell protection against oxidative stress by detoxifying peroxides	tpx	-	-	-	-	AhpC-TSA,Redoxin
SiRHI-GRM-P1	SPIROGRMP1_02095	P	Cation transporter/ATPase, N-terminus	mgtA	-	-	-	-	Cation_ATPase_C,Cation_ATPase_N,E1-E2_ATPase,Hydrolase
SiRHI-GRM-P1	SPIROGRMP1_02130	J	Tryptophanyl-tRNA synthetase	trpS	ko00970,map00970	M00359,M00360	R03664	RC00055,RC00523	tRNA-synt_1b
SiRHI-GRM-P1	SPIROGRMP1_02135	S	haloacid dehalogenase-like hydrolase	yitU	ko00740,ko01100,ko01110,map00740,map01100,map01110	M00125	R07280	RC00017	Hydrolase_3
SiRHI-GRM-P1	SPIROGRMP1_02145	-	-	-	-	-	-	-	-
SiRHI-GRM-P1	SPIROGRMP1_02150	P	DUF21 domain-containing protein	-	-	-	-	-	CBS,CorC_HlyC,DUF21
SiRHI-GRM-P1	SPIROGRMP1_02165	C	Radical SAM domain protein	-	-	-	-	-	B12-binding,DUF4080,Radical_SAM
SiRHI-GRM-P1	SPIROGRMP1_02170	H	ATP:corrinoid adenosyltransferase BtuR/CobO/CobP	btuR	ko00860,ko01100,map00860,map01100	M00122	R01492,R05220,R07268	RC00533	CobA_CobO_BtuR
SiRHI-GRM-P1	SPIROGRMP1_02175	M	ethanolamine kinase activity	-	ko00730,ko01100,map00730,map01100	-	R02134	RC00002,RC00017	APH,Choline_kinase
SiRHI-GRM-P1	SPIROGRMP1_02185	H	Belongs to the ribF family	ribF	ko00740,ko01100,ko01110,map00740,map01100,map01110	M00125	R00161,R00549	RC00002,RC00017	FAD_syn,Flavokinase
SiRHI-GRM-P1	SPIROGRMP1_02190	J	TruB family pseudouridylate synthase	PUS4	-	-	-	-	TruB_C_2,TruB_N
SiRHI-GRM-P1	SPIROGRMP1_02195	L	Releases the supercoiling and torsional tension of DNA, which is introduced during the DNA replication and transcription, by transiently cleaving and rejoining one strand of the DNA duplex. Introduces a single-strand break via transesterification at a target site in duplex DNA. The scissile phosphodiester is attacked by the catalytic tyrosine of the enzyme, resulting in the formation of a DNA-(5'…	topA	-	-	-	-	Topoisom_bac,Toprim,Toprim_C_rpt,zf-C4_Topoisom
SiRHI-GRM-P1	SPIROGRMP1_02210	S	Enoyl-(Acyl carrier protein) reductase	-	-	-	-	-	adh_short
SiRHI-GRM-P1	SPIROGRMP1_02215	I	Belongs to the CDP-alcohol phosphatidyltransferase class-I family	pgsA	ko00564,ko01100,map00564,map01100	-	R01801	RC00002,RC00017,RC02795	CDP-OH_P_transf
SiRHI-GRM-P1	SPIROGRMP1_02220	U	Type IV secretory system Conjugative DNA transfer	-	ko03070,map03070	M00333	-	-	T4SS-DNA_transf
SiRHI-GRM-P1	SPIROGRMP1_02230	S	ice cds16	-	-	-	-	-	-
SiRHI-GRM-P1	SPIROGRMP1_02240	U	Type IV secretory pathway, VirB4	-	-	-	-	-	AAA_10,DUF87
SiRHI-GRM-P1	SPIROGRMP1_02250	U	Part of the Sec protein translocase complex. Interacts with the SecYEG preprotein conducting channel. Has a central role in coupling the hydrolysis of ATP to the transfer of proteins into and across the cell membrane, serving as an ATP-driven molecular motor driving the stepwise translocation of polypeptide chains across the membrane	secA	ko02024,ko03060,ko03070,map02024,map03060,map03070	M00335	-	-	Helicase_C,SecA_DEAD,SecA_PP_bind,SecA_SW
SiRHI-GRM-P1	SPIROGRMP1_02255	L	Dna alkylation repair	alkD	-	-	-	-	DNA_alkylation
SiRHI-GRM-P1	SPIROGRMP1_02265	G	PTS system, glucose-specific	-	ko00010,ko00500,ko00520,ko02060,map00010,map00500,map00520,map02060	M00266	R02738,R04111	RC00017,RC03206	PTS_EIIB,PTS_EIIC
SiRHI-GRM-P1	SPIROGRMP1_02275	C	Produces ATP from ADP in the presence of a proton gradient across the membrane	atpC	ko00190,ko00195,ko01100,map00190,map00195,map01100	M00157	-	-	ATP-synt_DE,ATP-synt_DE_N
SiRHI-GRM-P1	SPIROGRMP1_02280	F	Produces ATP from ADP in the presence of a proton gradient across the membrane. The catalytic sites are hosted primarily by the beta subunits	atpD	ko00190,ko00195,ko01100,map00190,map00195,map01100	M00157	-	-	ATP-synt_ab,ATP-synt_ab_N
SiRHI-GRM-P1	SPIROGRMP1_02285	C	Produces ATP from ADP in the presence of a proton gradient across the membrane. The gamma chain is believed to be important in regulating ATPase activity and the flow of protons through the CF(0) complex	atpG	ko00190,ko00195,ko01100,map00190,map00195,map01100	M00157	-	-	ATP-synt
SiRHI-GRM-P1	SPIROGRMP1_02290	F	Produces ATP from ADP in the presence of a proton gradient across the membrane. The alpha chain is a regulatory subunit	atpA	ko00190,ko00195,ko01100,map00190,map00195,map01100	M00157	-	-	ATP-synt_ab,ATP-synt_ab_C,ATP-synt_ab_N
SiRHI-GRM-P1	SPIROGRMP1_02295	C	F(1)F(0) ATP synthase produces ATP from ADP in the presence of a proton or sodium gradient. F-type ATPases consist of two structural domains, F(1) containing the extramembraneous catalytic core and F(0) containing the membrane proton channel, linked together by a central stalk and a peripheral stalk. During catalysis, ATP synthesis in the catalytic domain of F(1) is coupled via a rotary mechanism…	atpH	ko00190,ko00195,ko01100,map00190,map00195,map01100	M00157	-	-	OSCP
SiRHI-GRM-P1	SPIROGRMP1_02300	C	F(1)F(0) ATP synthase produces ATP from ADP in the presence of a proton or sodium gradient. F-type ATPases consist of two structural domains, F(1) containing the extramembraneous catalytic core and F(0) containing the membrane proton channel, linked together by a central stalk and a peripheral stalk. During catalysis, ATP synthesis in the catalytic domain of F(1) is coupled via a rotary mechanism…	atpF	ko00190,ko00195,ko01100,map00190,map00195,map01100	M00157	-	-	ATP-synt_B
SiRHI-GRM-P1	SPIROGRMP1_02305	C	F(1)F(0) ATP synthase produces ATP from ADP in the presence of a proton or sodium gradient. F-type ATPases consist of two structural domains, F(1) containing the extramembraneous catalytic core and F(0) containing the membrane proton channel, linked together by a central stalk and a peripheral stalk. During catalysis, ATP synthesis in the catalytic domain of F(1) is coupled via a rotary mechanism…	atpE	ko00190,ko00195,ko01100,map00190,map00195,map01100	M00157	-	-	ATP-synt_C
SiRHI-GRM-P1	SPIROGRMP1_02310	C	ATP synthase	atpB	ko00190,ko00195,ko01100,map00190,map00195,map01100	M00157	-	-	ATP-synt_A
SiRHI-GRM-P1	SPIROGRMP1_02320	F	Catalyzes the conversion of uracil and 5-phospho-alpha- D-ribose 1-diphosphate (PRPP) to UMP and diphosphate	upp	ko00240,ko01100,map00240,map01100	-	R00966	RC00063	UPRTase
SiRHI-GRM-P1	SPIROGRMP1_02350	J	Belongs to the SUA5 family	-	-	-	R10463	RC00745	Sua5_yciO_yrdC
SiRHI-GRM-P1	SPIROGRMP1_02360	J	Methylates the class 1 translation termination release factors RF1 PrfA and RF2 PrfB on the glutamine residue of the universally conserved GGQ motif	prmC	-	-	R10806	RC00003,RC03279	MTS,Methyltransf_31,Methyltransf_4
SiRHI-GRM-P1	SPIROGRMP1_02370	J	Peptide chain release factor 1 directs the termination of translation in response to the peptide chain termination codons UAG and UAA	prfA	-	-	-	-	PCRF,RF-1
SiRHI-GRM-P1	SPIROGRMP1_02375	F	Psort location Cytoplasmic, score 8.87	tdk	ko00240,ko00983,ko01100,map00240,map00983,map01100	-	R01567,R02099,R08233	RC00002,RC00017	TK
SiRHI-GRM-P1	SPIROGRMP1_02380	S	DHH family	-	-	-	-	-	DHH,DHHA1
SiRHI-GRM-P1	SPIROGRMP1_02385	G	PFAM ABC transporter related	-	ko02010,map02010	M00194,M00196,M00197,M00200,M00201,M00203,M00206,M00207,M00491,M00602,M00605,M00606	-	-	ABC_tran,TOBE_2
SiRHI-GRM-P1	SPIROGRMP1_02390	J	50S ribosomal protein L31	rpmE	ko03010,map03010	M00178	-	-	Ribosomal_L31
SiRHI-GRM-P1	SPIROGRMP1_02405	L	Participates in initiation and elongation during chromosome replication	dnaB	ko03030,ko04112,map03030,map04112	-	-	-	DnaB,DnaB_C
SiRHI-GRM-P1	SPIROGRMP1_02410	J	binds to the 23S rRNA	rplI	ko03010,map03010	M00178	-	-	Ribosomal_L9_C,Ribosomal_L9_N
SiRHI-GRM-P1	SPIROGRMP1_02415	T	DHHA1 domain protein	-	-	-	-	-	DHH,DHHA1
SiRHI-GRM-P1	SPIROGRMP1_02420	J	Binds as a heterodimer with protein S6 to the central domain of the 16S rRNA, where it helps stabilize the platform of the 30S subunit	rpsR	ko03010,map03010	M00178	-	-	Ribosomal_S18
SiRHI-GRM-P1	SPIROGRMP1_02425	L	Plays an important role in DNA replication, recombination and repair. Binds to ssDNA and to an array of partner proteins to recruit them to their sites of action during DNA metabolism	-	-	-	-	-	SSB
SiRHI-GRM-P1	SPIROGRMP1_02430	J	Binds together with S18 to 16S ribosomal RNA	rpsF	ko03010,map03010	M00178	-	-	Ribosomal_S6
SiRHI-GRM-P1	SPIROGRMP1_02435	F	Deoxynucleoside kinase	dck	ko00230,ko00240,ko01100,map00230,map00240,map01100	-	R00185,R01666,R02089	RC00002,RC00017	dNK
SiRHI-GRM-P1	SPIROGRMP1_02460	L	Transposase	-	-	-	-	-	Transposase_mut
SiRHI-GRM-P1	SPIROGRMP1_02470	S	ISXO2-like transposase domain	-	-	-	-	-	DDE_Tnp_IS1595
SiRHI-GRM-P1	SPIROGRMP1_02480	F	Catalyzes the reductive methylation of 2'-deoxyuridine- 5'-monophosphate (dUMP) to 2'-deoxythymidine-5'-monophosphate (dTMP) while utilizing 5,10-methylenetetrahydrofolate (mTHF) as the methyl donor and reductant in the reaction, yielding dihydrofolate (DHF) as a by-product. This enzymatic reaction provides an intracellular de novo source of dTMP, an essential precursor for DNA biosynthesis	thyA	ko00240,ko00670,ko01100,ko01523,map00240,map00670,map01100,map01523	M00053	R02101	RC00219,RC00332	Thymidylat_synt
SiRHI-GRM-P1	SPIROGRMP1_02485	H	Key enzyme in folate metabolism. Catalyzes an essential reaction for de novo glycine and purine synthesis, and for DNA precursor synthesis	folA	ko00670,ko00790,ko01100,ko01523,map00670,map00790,map01100,map01523	M00126,M00840	R00936,R00937,R00939,R00940,R02235,R02236,R11765	RC00109,RC00110,RC00158	DHFR_1
SiRHI-GRM-P1	SPIROGRMP1_02490	I	1-acyl-sn-glycerol-3-phosphate acyltransferase	plsC	ko00561,ko00564,ko01100,ko01110,map00561,map00564,map01100,map01110	M00089	R02241,R09381	RC00004,RC00037,RC00039	Acyltransferase
SiRHI-GRM-P1	SPIROGRMP1_02495	D	Necessary for normal cell division and for the maintenance of normal septation	engB	-	-	-	-	MMR_HSR1
SiRHI-GRM-P1	SPIROGRMP1_02520	S	ERF superfamily	-	-	-	-	-	ERF
SiRHI-GRM-P1	SPIROGRMP1_02525	H	Belongs to the protein kinase superfamily	CDK7	ko03022,ko03420,ko04110,map03022,map03420,map04110	M00290	-	-	Pkinase
SiRHI-GRM-P1	SPIROGRMP1_02530	T	phosphatase	prpC	-	-	-	-	PP2C,PP2C_2
SiRHI-GRM-P1	SPIROGRMP1_02540	J	tRNA synthetases class II (D, K and N)	asnS	ko00970,map00970	M00359,M00360	R03648	RC00055,RC00523	tRNA-synt_2,tRNA_anti-codon
SiRHI-GRM-P1	SPIROGRMP1_02590	-	-	-	ko01040,ko01212,ko03320,ko04152,ko04212,map01040,map01212,map03320,map04152,map04212	-	R02222	RC00917	DDE_Tnp_ISL3,FA_desaturase,Transposase_mut,UPF0236
SiRHI-GRM-P1	SPIROGRMP1_02595	L	Transposase	-	-	-	-	-	UPF0236
SiRHI-GRM-P1	SPIROGRMP1_02605	S	C4-dicarboxylate anaerobic carrier	arcD	-	-	-	-	DcuC
SiRHI-GRM-P1	SPIROGRMP1_02610	E	amino acid	potE	-	-	-	-	AA_permease,AA_permease_2,SLC12
SiRHI-GRM-P1	SPIROGRMP1_02625	G	The phosphoenolpyruvate-dependent sugar phosphotransferase system (PTS), a major carbohydrate active -transport system, catalyzes the phosphorylation of incoming sugar substrates concomitant with their translocation across the cell membrane	-	-	-	-	-	-
SiRHI-GRM-P1	SPIROGRMP1_02630	F	Involved in the regulation of the intracellular balance of NAD and NADP, and is a key enzyme in the biosynthesis of NADP. Catalyzes specifically the phosphorylation on 2'-hydroxyl of the adenosine moiety of NAD to yield NADP	ppnK	ko00760,ko01100,map00760,map01100	-	R00104	RC00002,RC00078	NAD_kinase
SiRHI-GRM-P1	SPIROGRMP1_02635	K	Interferes with activator-stimulated transcription by interaction with the RNA polymerase alpha-CTD. May function to globally reduce transcription of genes involved in growth- and development-promoting processes and to increase transcription of genes involved in thiol homeostasis, during periods of extreme stress	spxA	-	-	-	-	ArsC
SiRHI-GRM-P1	SPIROGRMP1_02640	L	Transposase	-	-	-	-	-	DDE_Tnp_IS1595,Zn_Tnp_IS1595
SiRHI-GRM-P1	SPIROGRMP1_02675	L	AAA domain, putative AbiEii toxin, Type IV TA system	-	-	-	-	-	AAA_15,AAA_21
SiRHI-GRM-P1	SPIROGRMP1_02690	G	phosphotransferase system	-	-	-	-	-	-
SiRHI-GRM-P1	SPIROGRMP1_02695	D	Cell shape determining protein MreB Mrl	mreB2	-	-	-	-	MreB_Mbl
SiRHI-GRM-P1	SPIROGRMP1_02705	C	Catalyzes the reductive cleavage of azo bond in aromatic azo compounds to the corresponding amines. Requires NADH, but not NADPH, as an electron donor for its activity	acpD	-	-	-	-	Flavodoxin_2
SiRHI-GRM-P1	SPIROGRMP1_02720	S	Psort location Cytoplasmic, score 8.87	-	-	-	-	-	-
SiRHI-GRM-P1	SPIROGRMP1_02785	F	Provides the precursors necessary for DNA synthesis. Catalyzes the biosynthesis of deoxyribonucleotides from the corresponding ribonucleotides	nrdA	ko00230,ko00240,ko01100,map00230,map00240,map01100	M00053	R02017,R02018,R02019,R02024	RC00613	Ribonuc_red_lgC
SiRHI-GRM-P1	SPIROGRMP1_02805	P	COG0569 K transport systems, NAD-binding component	ktrA	-	-	-	-	TrkA_C,TrkA_N
SiRHI-GRM-P1	SPIROGRMP1_02810	P	Potassium uptake protein	ktrB	-	-	-	-	TrkH
SiRHI-GRM-P1	SPIROGRMP1_02815	F	Catalyzes the oxidation of 5,10- methylenetetrahydrofolate to 5,10-methenyltetrahydrofolate and then the hydrolysis of 5,10-methenyltetrahydrofolate to 10- formyltetrahydrofolate	folD	ko00670,ko00720,ko01100,ko01120,ko01200,map00670,map00720,map01100,map01120,map01200	M00140,M00377	R01220,R01655	RC00202,RC00578	THF_DHG_CYH,THF_DHG_CYH_C
SiRHI-GRM-P1	SPIROGRMP1_02835	H	Catalyzes the formation of S-adenosylmethionine (AdoMet) from methionine and ATP. The overall synthetic reaction is composed of two sequential steps, AdoMet formation and the subsequent tripolyphosphate hydrolysis which occurs prior to release of AdoMet from the enzyme	metK	ko00270,ko01100,ko01110,ko01230,map00270,map01100,map01110,map01230	M00034,M00035,M00368,M00609	R00177,R04771	RC00021,RC01211	S-AdoMet_synt_C,S-AdoMet_synt_M,S-AdoMet_synt_N
SiRHI-GRM-P1	SPIROGRMP1_02840	I	Lysophospholipase	-	-	-	-	-	Hydrolase_4
SiRHI-GRM-P1	SPIROGRMP1_02845	S	YmdB-like protein	ymdB	-	-	-	-	YmdB
SiRHI-GRM-P1	SPIROGRMP1_02850	S	Might take part in the signal recognition particle (SRP) pathway. This is inferred from the conservation of its genetic proximity to ftsY ffh. May be a regulatory protein	-	-	-	-	-	UPF0122
SiRHI-GRM-P1	SPIROGRMP1_02855	D	Involved in targeting and insertion of nascent membrane proteins into the cytoplasmic membrane. Acts as a receptor for the complex formed by the signal recognition particle (SRP) and the ribosome-nascent chain (RNC)	ftsY	ko02024,ko03060,ko03070,map02024,map03060,map03070	M00335	-	-	SRP54,SRP54_N
SiRHI-GRM-P1	SPIROGRMP1_02890	S	Phage terminase large subunit	-	-	-	-	-	Terminase_6,Terminase_6C
SiRHI-GRM-P1	SPIROGRMP1_02965	S	kinase related to dihydroxyacetone kinase	yloV	-	-	-	-	Dak1_2,Dak2
SiRHI-GRM-P1	SPIROGRMP1_03000	J	Belongs to the universal ribosomal protein uS9 family	rpsI	ko03010,map03010	M00178,M00179	-	-	Ribosomal_S9
SiRHI-GRM-P1	SPIROGRMP1_03005	J	This protein is one of the early assembly proteins of the 50S ribosomal subunit, although it is not seen to bind rRNA by itself. It is important during the early stages of 50S assembly	rplM	ko03010,map03010	M00178,M00179	-	-	Ribosomal_L13
SiRHI-GRM-P1	SPIROGRMP1_03010	L	Transposase	-	-	-	-	-	UPF0236
SiRHI-GRM-P1	SPIROGRMP1_03040	L	Uncharacterised protein family (UPF0236)	-	-	-	-	-	UPF0236
SiRHI-GRM-P1	SPIROGRMP1_03050	F	Psort location Cytoplasmic, score 9.97	pgk	ko00010,ko00710,ko01100,ko01110,ko01120,ko01130,ko01200,ko01230,map00010,map00710,map01100,map01110,map01120,map01130,map01200,map01230	M00001,M00002,M00003,M00165,M00166,M00308,M00552	R01512	RC00002,RC00043	PGK
SiRHI-GRM-P1	SPIROGRMP1_03055	G	Belongs to the glyceraldehyde-3-phosphate dehydrogenase family	gap	ko00010,ko00710,ko01100,ko01110,ko01120,ko01130,ko01200,ko01230,ko04066,ko05010,map00010,map00710,map01100,map01110,map01120,map01130,map01200,map01230,map04066,map05010	M00001,M00002,M00003,M00165,M00166,M00308,M00552	R01061	RC00149	Gp_dh_C,Gp_dh_N
SiRHI-GRM-P1	SPIROGRMP1_03060	L	Bacterial dnaA protein	-	-	-	-	-	Bac_DnaA,IstB_IS21
SiRHI-GRM-P1	SPIROGRMP1_03065	L	Replication initiation and membrane attachment	dnaB	-	-	-	-	DnaB_2
SiRHI-GRM-P1	SPIROGRMP1_03070	L	Involved in base excision repair of DNA damaged by oxidation or by mutagenic agents. Acts as DNA glycosylase that recognizes and removes damaged bases. Has a preference for oxidized purines, such as 7,8-dihydro-8-oxoguanine (8-oxoG). Has AP (apurinic apyrimidinic) lyase activity and introduces nicks in the DNA strand. Cleaves the DNA backbone by beta-delta elimination to generate a single-strand …	mutM	ko03410,map03410	-	-	-	CoaE,Fapy_DNA_glyco,H2TH,zf-FPG_IleRS
SiRHI-GRM-P1	SPIROGRMP1_03075	L	In addition to polymerase activity, this DNA polymerase exhibits 5'-3' exonuclease activity	polA	ko00230,ko00240,ko01100,ko03030,ko03410,ko03420,ko03440,map00230,map00240,map01100,map03030,map03410,map03420,map03440	-	R00375,R00376,R00377,R00378	RC02795	5_3_exonuc,5_3_exonuc_N,DNA_pol_A
SiRHI-GRM-P1	SPIROGRMP1_03100	L	Integrase core domain	-	-	-	-	-	rve_3
SiRHI-GRM-P1	SPIROGRMP1_03115	H	Lipoate-protein ligase	lplA	ko00785,ko01100,map00785,map01100	-	R07770,R07771,R11143	RC00043,RC00070,RC00090,RC00992,RC02896	BPL_LplA_LipB,Lip_prot_lig_C
SiRHI-GRM-P1	SPIROGRMP1_03120	S	Serine aminopeptidase, S33	-	-	-	-	-	Hydrolase_4
SiRHI-GRM-P1	SPIROGRMP1_03125	C	nadh oxidase	nox	-	-	-	-	Pyr_redox_2,Pyr_redox_dim
SiRHI-GRM-P1	SPIROGRMP1_03130	F	Catalyzes the formation of acetyl phosphate from acetate and ATP. Can also catalyze the reverse reaction	ackA	ko00430,ko00620,ko00640,ko00680,ko00720,ko01100,ko01120,ko01200,map00430,map00620,map00640,map00680,map00720,map01100,map01120,map01200	M00357,M00579	R00315,R01353	RC00002,RC00043	Acetate_kinase
SiRHI-GRM-P1	SPIROGRMP1_03135	C	phosphate acetyltransferase	pta	ko00430,ko00620,ko00640,ko00680,ko00720,ko01100,ko01120,ko01200,map00430,map00620,map00640,map00680,map00720,map01100,map01120,map01200	M00236,M00357,M00579	R00230,R00921	RC00004,RC02746,RC02816	PTA_PTB
SiRHI-GRM-P1	SPIROGRMP1_03140	F	Aspartate glutamate uridylate kinase family protein	-	ko00240,ko01100,map00240,map01100	-	R00158	RC00002	AA_kinase
SiRHI-GRM-P1	SPIROGRMP1_03150	J	Associates with the EF-Tu.GDP complex and induces the exchange of GDP to GTP. It remains bound to the aminoacyl-tRNA.EF- Tu.GTP complex up to the GTP hydrolysis stage on the ribosome	tsf	-	-	-	-	EF_TS
SiRHI-GRM-P1	SPIROGRMP1_03155	J	Belongs to the universal ribosomal protein uS2 family	rpsB	ko03010,map03010	M00178,M00179	-	-	Ribosomal_S2
SiRHI-GRM-P1	SPIROGRMP1_03160	V	drug transmembrane transporter activity	norM	-	-	-	-	MatE
SiRHI-GRM-P1	SPIROGRMP1_03165	J	Belongs to the phenylalanyl-tRNA synthetase beta subunit family. Type 1 subfamily	pheT	ko00970,map00970	M00359,M00360	R03660	RC00055,RC00523	B3_4,B5,FDX-ACB,tRNA_bind
SiRHI-GRM-P1	SPIROGRMP1_03170	J	Belongs to the class-II aminoacyl-tRNA synthetase family. Phe-tRNA synthetase alpha subunit type 1 subfamily	pheS	ko00970,map00970	M00359,M00360	R03660	RC00055,RC00523	Phe_tRNA-synt_N,tRNA-synt_2d
SiRHI-GRM-P1	SPIROGRMP1_03175	J	Belongs to the class IV-like SAM-binding methyltransferase superfamily. RNA methyltransferase TrmH family	spoU	-	-	-	-	SpoU_methylase,SpoU_sub_bind
SiRHI-GRM-P1	SPIROGRMP1_03180	S	WLM domain	-	-	-	-	-	DUF45
SiRHI-GRM-P1	SPIROGRMP1_03185	S	protein conserved in bacteria	-	-	-	-	-	dUTPase_2
SiRHI-GRM-P1	SPIROGRMP1_03190	S	Integral membrane protein (intg_mem_TP0381)	ywaF	-	-	-	-	Intg_mem_TP0381
SiRHI-GRM-P1	SPIROGRMP1_03195	J	Binds directly to 23S ribosomal RNA and is necessary for the in vitro assembly process of the 50S ribosomal subunit. It is not involved in the protein synthesizing functions of that subunit	rplT	ko03010,map03010	M00178	-	-	Ribosomal_L20
SiRHI-GRM-P1	SPIROGRMP1_03200	J	Belongs to the bacterial ribosomal protein bL35 family	rpmI	ko03010,map03010	M00178	-	-	Ribosomal_L35p
SiRHI-GRM-P1	SPIROGRMP1_03205	J	IF-3 binds to the 30S ribosomal subunit and shifts the equilibrum between 70S ribosomes and their 50S and 30S subunits in favor of the free subunits, thus enhancing the availability of 30S subunits on which protein synthesis initiation begins	infC	-	-	-	-	IF3_C,IF3_N
SiRHI-GRM-P1	SPIROGRMP1_03210	V	Transport permease protein	-	-	M00254	-	-	ABC2_membrane,ABC2_membrane_3
SiRHI-GRM-P1	SPIROGRMP1_03215	V	ATPases associated with a variety of cellular activities	-	-	M00254	-	-	ABC_tran
SiRHI-GRM-P1	SPIROGRMP1_03230	C	glycerophosphoryl diester phosphodiesterase	glpQ	ko00564,map00564	-	R01030,R01470	RC00017,RC00425	GDPD
SiRHI-GRM-P1	SPIROGRMP1_03280	O	Prevents misfolding and promotes the refolding and proper assembly of unfolded polypeptides generated under stress conditions	groL	ko03018,ko04212,ko04940,ko05134,ko05152,map03018,map04212,map04940,map05134,map05152	-	-	-	Cpn60_TCP1
SiRHI-GRM-P1	SPIROGRMP1_03285	O	Binds to Cpn60 in the presence of Mg-ATP and suppresses the ATPase activity of the latter	groS	-	-	-	-	Cpn10
SiRHI-GRM-P1	SPIROGRMP1_03300	S	Competence protein ComEC	comEC	-	M00429	-	-	Competence,DUF4131,Lactamase_B
SiRHI-GRM-P1	SPIROGRMP1_03305	L	DNA polymerase III delta subunit	holA	ko00230,ko00240,ko01100,ko03030,ko03430,ko03440,map00230,map00240,map01100,map03030,map03430,map03440	M00260	R00375,R00376,R00377,R00378	RC02795	DNA_pol3_delta
SiRHI-GRM-P1	SPIROGRMP1_03310	-	-	-	-	-	-	-	-
SiRHI-GRM-P1	SPIROGRMP1_03315	V	ATPases associated with a variety of cellular activities	yfiL	-	M00254	-	-	ABC2_membrane,ABC_tran
SiRHI-GRM-P1	SPIROGRMP1_03320	E	Threonine dehydratase	ilvA	ko00260,ko00290,ko01100,ko01110,ko01130,ko01200,ko01230,map00260,map00290,map01100,map01110,map01130,map01200,map01230	M00570	R00220,R00996	RC00418,RC02600	ACT,PALP
SiRHI-GRM-P1	SPIROGRMP1_03325	J	Ribosomal protein S20	rpsT	ko03010,map03010	M00178	-	-	Ribosomal_S20p
SiRHI-GRM-P1	SPIROGRMP1_03330	-	-	-	-	-	-	-	-
SiRHI-GRM-P1	SPIROGRMP1_03335	-	-	-	-	-	-	-	-
SiRHI-GRM-P1	SPIROGRMP1_03340	S	Domain of unknown function(DUF2779)	-	-	-	-	-	Cas_Cas4,DUF2779
SiRHI-GRM-P1	SPIROGRMP1_03345	J	Attaches a formyl group to the free amino group of methionyl-tRNA(fMet). The formyl group appears to play a dual role in the initiator identity of N-formylmethionyl-tRNA by promoting its recognition by IF2 and preventing the misappropriation of this tRNA by the elongation apparatus	fmt	ko00670,ko00970,map00670,map00970	-	R03940	RC00026,RC00165	Formyl_trans_C,Formyl_trans_N
SiRHI-GRM-P1	SPIROGRMP1_03350	P	Psort location CytoplasmicMembrane, score	folT	-	-	-	-	ECF-ribofla_trS,ECF_trnsprt
SiRHI-GRM-P1	SPIROGRMP1_03420	H	nicotinamide mononucleotide transporter	pnuC	-	-	-	-	NMN_transporter
SiRHI-GRM-P1	SPIROGRMP1_03425	S	PFAM Uncharacterised protein family UPF0079, ATPase	yjeE	-	-	-	-	TsaE
SiRHI-GRM-P1	SPIROGRMP1_03430	S	proteolysis	-	-	-	-	-	DUF2156,Rhomboid
SiRHI-GRM-P1	SPIROGRMP1_03435	J	Responsible for synthesis of pseudouridine from uracil	rluD	-	-	-	-	PseudoU_synth_2,S4
SiRHI-GRM-P1	SPIROGRMP1_03445	J	amino acids such as valine, to avoid such errors it has two additional distinct tRNA(Ile)-dependent editing activities. One activity is designated as 'pretransfer' editing and involves the hydrolysis of activated Val-AMP. The other activity is designated 'posttransfer' editing and involves deacylation of mischarged Val-tRNA(Ile)	ileS	ko00970,map00970	M00359,M00360	R03656	RC00055,RC00523	Anticodon_1,tRNA-synt_1,zf-FPG_IleRS
SiRHI-GRM-P1	SPIROGRMP1_03465	V	FtsX-like permease family	-	-	-	-	-	FtsX
SiRHI-GRM-P1	SPIROGRMP1_03470	J	Digests double-stranded RNA. Involved in the processing of primary rRNA transcript to yield the immediate precursors to the large and small rRNAs (23S and 16S). Processes some mRNAs, and tRNAs when they are encoded in the rRNA operon. Processes pre- crRNA and tracrRNA of type II CRISPR loci if present in the organism	rnc	ko03008,ko05205,map03008,map05205	-	-	-	Ribonucleas_3_3,dsrm
SiRHI-GRM-P1	SPIROGRMP1_03475	I	Catalyzes the reversible formation of acyl-phosphate (acyl-PO(4)) from acyl- acyl-carrier-protein (acyl-ACP). This enzyme utilizes acyl-ACP as fatty acyl donor, but not acyl-CoA	plsX	ko00561,ko00564,ko01100,ko01110,map00561,map00564,map01100,map01110	M00089	R00851,R09380	RC00004,RC00039,RC00041	FA_synthesis
SiRHI-GRM-P1	SPIROGRMP1_03500	L	Plays an important role in DNA replication, recombination and repair. Binds to ssDNA and to an array of partner proteins to recruit them to their sites of action during DNA metabolism	-	-	-	-	-	SSB
SiRHI-GRM-P1	SPIROGRMP1_03525	G	General (non sugar-specific) component of the phosphoenolpyruvate-dependent sugar phosphotransferase system (sugar PTS). This major carbohydrate active-transport system catalyzes the phosphorylation of incoming sugar substrates concomitantly with their translocation across the cell membrane. Enzyme I transfers the phosphoryl group from phosphoenolpyruvate (PEP) to the phosphoryl carrier protein (…	ptsI	ko02060,map02060	-	-	-	PEP-utilisers_N,PEP-utilizers,PEP-utilizers_C
SiRHI-GRM-P1	SPIROGRMP1_03530	G	PTS system, sucrose-specific	treP	-	-	-	-	PTS_EIIA_1,PTS_EIIB,PTS_EIIC
SiRHI-GRM-P1	SPIROGRMP1_03535	S	Alpha/beta hydrolase family	-	-	-	-	-	Hydrolase_4
SiRHI-GRM-P1	SPIROGRMP1_03540	L	Initiator Replication protein	-	-	-	-	-	L_lactis_RepB_C,Rep_3
SiRHI-GRM-P1	SPIROGRMP1_03545	D	PFAM Cobyrinic acid a,c-diamide synthase	-	-	-	-	-	AAA_31
SiRHI-GRM-P1	SPIROGRMP1_03560	B	DNA binding	-	-	-	-	-	HMG_box
SiRHI-GRM-P1	SPIROGRMP1_03575	I	Catalyzes the reversible phosphatidyl group transfer from one phosphatidylglycerol molecule to another to form cardiolipin (CL) (diphosphatidylglycerol) and glycerol	cls	ko00564,ko01100,map00564,map01100	-	R07390	RC00017	PLDc_2,PLDc_N
SiRHI-GRM-P1	SPIROGRMP1_03580	-	-	-	-	-	-	-	-
SiRHI-GRM-P1	SPIROGRMP1_03590	J	Catalyzes the attachment of proline to tRNA(Pro) in a two-step reaction proline is first activated by ATP to form Pro- AMP and then transferred to the acceptor end of tRNA(Pro)	proS	ko00970,map00970	M00359,M00360	R03661	RC00055,RC00523	HGTP_anticodon,ProRS-C_1,tRNA-synt_2b
SiRHI-GRM-P1	SPIROGRMP1_03605	L	PFAM Transposase, Mutator family	-	-	-	-	-	Transposase_mut
SiRHI-GRM-P1	SPIROGRMP1_03610	IQ	Carrier of the growing fatty acid chain in fatty acid biosynthesis	acpP	-	-	-	-	PP-binding
SiRHI-GRM-P1	SPIROGRMP1_03615	P	Ferric uptake regulator family	fur	-	-	-	-	FUR
SiRHI-GRM-P1	SPIROGRMP1_03625	S	lipid binding	degV1	-	-	-	-	DegV
SiRHI-GRM-P1	SPIROGRMP1_03630	U	Preprotein translocase SecG subunit	secG	ko02024,ko03060,ko03070,map02024,map03060,map03070	M00335	-	-	SecG
SiRHI-GRM-P1	SPIROGRMP1_03635	J	3'-5' exoribonuclease that releases 5'-nucleoside monophosphates and is involved in maturation of structured RNAs	rnr	ko03018,map03018	-	-	-	OB_RNB,RNB,S1
SiRHI-GRM-P1	SPIROGRMP1_03650	J	Required for rescue of stalled ribosomes mediated by trans-translation. Binds to transfer-messenger RNA (tmRNA), required for stable association of tmRNA with ribosomes. tmRNA and SmpB together mimic tRNA shape, replacing the anticodon stem-loop with SmpB. tmRNA is encoded by the ssrA gene	smpB	-	-	-	-	SmpB
SiRHI-GRM-P1	SPIROGRMP1_03660	O	protein K27-linked deubiquitination	-	ko05132,map05132	-	-	-	AAA_16,KAP_NTPase,Mrr_cat,NACHT,SIR2_2,Tox-PLDMTX
SiRHI-GRM-P1	SPIROGRMP1_03680	L	transposase activity	-	-	-	-	-	Transposase_mut
SiRHI-GRM-P1	SPIROGRMP1_03685	L	Transposase	-	-	-	-	-	HTH_23,HTH_Tnp_IS630
SiRHI-GRM-P1	SPIROGRMP1_03710	KL	Psort location Cytoplasmic, score	-	-	-	-	-	DUF3427,Helicase_C,PLDc_2,ResIII
SiRHI-GRM-P1	SPIROGRMP1_03715	J	One of the primary rRNA binding proteins, this protein initially binds near the 5'-end of the 23S rRNA. It is important during the early stages of 50S assembly. It makes multiple contacts with different domains of the 23S rRNA in the assembled 50S subunit and ribosome	rplD	ko03010,map03010	M00178	-	-	Ribosomal_L4
SiRHI-GRM-P1	SPIROGRMP1_03720	J	One of the early assembly proteins it binds 23S rRNA. One of the proteins that surrounds the polypeptide exit tunnel on the outside of the ribosome. Forms the main docking site for trigger factor binding to the ribosome	rplW	ko03010,map03010	M00178,M00179	-	-	Ribosomal_L23
SiRHI-GRM-P1	SPIROGRMP1_03725	J	One of the primary rRNA binding proteins. Required for association of the 30S and 50S subunits to form the 70S ribosome, for tRNA binding and peptide bond formation. It has been suggested to have peptidyltransferase activity	rplB	ko03010,map03010	M00178,M00179	-	-	Ribosomal_L2,Ribosomal_L2_C
SiRHI-GRM-P1	SPIROGRMP1_03730	J	Protein S19 forms a complex with S13 that binds strongly to the 16S ribosomal RNA	rpsS	ko03010,map03010	M00178,M00179	-	-	Ribosomal_S19
SiRHI-GRM-P1	SPIROGRMP1_03735	J	The globular domain of the protein is located near the polypeptide exit tunnel on the outside of the subunit, while an extended beta-hairpin is found that lines the wall of the exit tunnel in the center of the 70S ribosome	rplV	ko03010,map03010	M00178,M00179	-	-	Ribosomal_L22
SiRHI-GRM-P1	SPIROGRMP1_03740	J	Binds the lower part of the 30S subunit head. Binds mRNA in the 70S ribosome, positioning it for translation	rpsC	ko03010,map03010	M00178,M00179	-	-	KH_2,Ribosomal_S3_C
SiRHI-GRM-P1	SPIROGRMP1_03745	J	Binds 23S rRNA and is also seen to make contacts with the A and possibly P site tRNAs	rplP	ko03010,map03010	M00178	-	-	Ribosomal_L16
SiRHI-GRM-P1	SPIROGRMP1_03750	J	Belongs to the universal ribosomal protein uL29 family	rpmC	ko03010,map03010	M00178,M00179	-	-	Ribosomal_L29
SiRHI-GRM-P1	SPIROGRMP1_03755	J	One of the primary rRNA binding proteins, it binds specifically to the 5'-end of 16S ribosomal RNA	rpsQ	ko03010,map03010	M00178,M00179	-	-	Ribosomal_S17
SiRHI-GRM-P1	SPIROGRMP1_03760	J	Binds to 23S rRNA. Forms part of two intersubunit bridges in the 70S ribosome	rplN	ko03010,map03010	M00178,M00179	-	-	Ribosomal_L14
SiRHI-GRM-P1	SPIROGRMP1_03765	J	One of the proteins that surrounds the polypeptide exit tunnel on the outside of the subunit	rplX	ko03010,map03010	M00178,M00179	-	-	KOW,ribosomal_L24
SiRHI-GRM-P1	SPIROGRMP1_03770	J	This is 1 of the proteins that binds and probably mediates the attachment of the 5S RNA into the large ribosomal subunit, where it forms part of the central protuberance. In the 70S ribosome it contacts protein S13 of the 30S subunit (bridge B1b), connecting the 2 subunits	rplE	ko03010,map03010	M00178,M00179	-	-	Ribosomal_L5,Ribosomal_L5_C
SiRHI-GRM-P1	SPIROGRMP1_03775	J	Binds 16S rRNA, required for the assembly of 30S particles and may also be responsible for determining the conformation of the 16S rRNA at the A site	rpsN	ko03010,map03010	M00178,M00179	-	-	Ribosomal_S14
SiRHI-GRM-P1	SPIROGRMP1_03780	J	One of the primary rRNA binding proteins, it binds directly to 16S rRNA central domain where it helps coordinate assembly of the platform of the 30S subunit	rpsH	ko03010,map03010	M00178,M00179	-	-	Ribosomal_S8
SiRHI-GRM-P1	SPIROGRMP1_03785	J	This protein binds to the 23S rRNA, and is important in its secondary structure. It is located near the subunit interface in the base of the L7 L12 stalk, and near the tRNA binding site of the peptidyltransferase center	rplF	ko03010,map03010	M00178,M00179	-	-	Ribosomal_L6
SiRHI-GRM-P1	SPIROGRMP1_03790	J	This is one of the proteins that binds and probably mediates the attachment of the 5S RNA into the large ribosomal subunit, where it forms part of the central protuberance	rplR	ko03010,map03010	M00178,M00179	-	-	Ribosomal_L18p
SiRHI-GRM-P1	SPIROGRMP1_03795	J	Located at the back of the 30S subunit body where it stabilizes the conformation of the head with respect to the body	rpsE	ko03010,map03010	M00178,M00179	-	-	Ribosomal_S5,Ribosomal_S5_C
SiRHI-GRM-P1	SPIROGRMP1_03800	J	Ribosomal protein L15	rplO	ko03010,map03010	M00178,M00179	-	-	Ribosomal_L27A
SiRHI-GRM-P1	SPIROGRMP1_03805	U	The central subunit of the protein translocation channel SecYEG. Consists of two halves formed by TMs 1-5 and 6-10. These two domains form a lateral gate at the front which open onto the bilayer between TMs 2 and 7, and are clamped together by SecE at the back. The channel is closed by both a pore ring composed of hydrophobic SecY resides and a short helix (helix 2A) on the extracellular side of …	secY	ko02024,ko03060,ko03070,map02024,map03060,map03070	M00335	-	-	SecY
SiRHI-GRM-P1	SPIROGRMP1_03810	F	Catalyzes the reversible transfer of the terminal phosphate group between ATP and AMP. Plays an important role in cellular energy homeostasis and in adenine nucleotide metabolism	adk	ko00230,ko00730,ko01100,ko01110,ko01130,map00230,map00730,map01100,map01110,map01130	M00049	R00127,R01547,R11319	RC00002	ADK,ADK_lid
SiRHI-GRM-P1	SPIROGRMP1_03815	E	Methionine aminopeptidase	map	-	-	-	-	Peptidase_M24
SiRHI-GRM-P1	SPIROGRMP1_03820	J	translation initiation factor activity	infA	-	-	-	-	eIF-1a
SiRHI-GRM-P1	SPIROGRMP1_03825	J	Belongs to the bacterial ribosomal protein bL36 family	rpmJ	ko03010,map03010	M00178	-	-	Ribosomal_L36
SiRHI-GRM-P1	SPIROGRMP1_03830	J	Located at the top of the head of the 30S subunit, it contacts several helices of the 16S rRNA. In the 70S ribosome it contacts the 23S rRNA (bridge B1a) and protein L5 of the 50S subunit (bridge B1b), connecting the 2 subunits	rpsM	ko03010,map03010	M00178,M00179	-	-	Ribosomal_S13
SiRHI-GRM-P1	SPIROGRMP1_03835	J	Located on the platform of the 30S subunit, it bridges several disparate RNA helices of the 16S rRNA. Forms part of the Shine-Dalgarno cleft in the 70S ribosome	rpsK	ko03010,map03010	M00178,M00179	-	-	Ribosomal_S11
SiRHI-GRM-P1	SPIROGRMP1_03840	K	DNA-dependent RNA polymerase catalyzes the transcription of DNA into RNA using the four ribonucleoside triphosphates as substrates	rpoA	ko00230,ko00240,ko01100,ko03020,map00230,map00240,map01100,map03020	M00183	R00435,R00441,R00442,R00443	RC02795	RNA_pol_A_CTD,RNA_pol_A_bac,RNA_pol_L
SiRHI-GRM-P1	SPIROGRMP1_03845	J	Ribosomal protein L17	rplQ	ko03010,map03010	M00178	-	-	Ribosomal_L17
SiRHI-GRM-P1	SPIROGRMP1_03870	H	Catalyzes the ATP-dependent transfer of a sulfur to tRNA to produce 4-thiouridine in position 8 of tRNAs, which functions as a near-UV photosensor. Also catalyzes the transfer of sulfur to the sulfur carrier protein ThiS, forming ThiS-thiocarboxylate. This is a step in the synthesis of thiazole, in the thiamine biosynthesis pathway. The sulfur is donated as persulfide by IscS	thiI	ko00730,ko01100,ko04122,map00730,map01100,map04122	-	R07461	-	THUMP,ThiI
SiRHI-GRM-P1	SPIROGRMP1_03875	D	modulates the frequency and position of FtsZ ring formation. Inhibits FtsZ ring formation at polar sites. Interacts either with FtsZ or with one of its binding partners to promote depolymerization	ezrA	-	-	-	-	DUF4175,EzrA
SiRHI-GRM-P1	SPIROGRMP1_03880	F	Catalyzes the phosphorylation of pantothenate (Pan), the first step in CoA biosynthesis	coaX	ko00770,ko01100,map00770,map01100	M00120	R02971,R03018,R04391	RC00002,RC00017	Pan_kinase
SiRHI-GRM-P1	SPIROGRMP1_03885	S	Catalyzes the condensation of 2 ATP molecules into cyclic di-AMP (c-di-AMP), a second messenger used to regulate differing processes in different bacteria	dacA	-	-	-	-	DisA_N
SiRHI-GRM-P1	SPIROGRMP1_03900	F	Essential for recycling GMP and indirectly, cGMP	gmk	ko00230,ko01100,map00230,map01100	M00050	R00332,R02090	RC00002	Guanylate_kin
SiRHI-GRM-P1	SPIROGRMP1_03905	L	RNA methyltransferase, RsmD family	rsmD	-	-	R07234	RC00003	Cons_hypoth95
SiRHI-GRM-P1	SPIROGRMP1_03910	J	Removes the formyl group from the N-terminal Met of newly synthesized proteins. Requires at least a dipeptide for an efficient rate of reaction. N-terminal L-methionine is a prerequisite for activity but the enzyme has broad specificity at other positions	def	-	-	-	-	Pep_deformylase
SiRHI-GRM-P1	SPIROGRMP1_03915	S	An RNase that has 5'-3' exonuclease and possibly endonuclease activity. Involved in maturation of rRNA and in some organisms also mRNA maturation and or decay	rnj	ko03018,map03018	-	-	-	Lactamase_B,Lactamase_B_2,RMMBL
SiRHI-GRM-P1	SPIROGRMP1_03945	S	Sugar efflux transporter for intercellular exchange	-	-	-	-	-	MtN3_slv,PQ-loop
SiRHI-GRM-P1	SPIROGRMP1_03950	S	PQ loop repeat	-	-	-	-	-	MtN3_slv,PQ-loop
SiRHI-GRM-P1	SPIROGRMP1_03955	I	Catalyzes the transfer of an acyl group from acyl- phosphate (acyl-PO(4)) to glycerol-3-phosphate (G3P) to form lysophosphatidic acid (LPA). This enzyme utilizes acyl-phosphate as fatty acyl donor, but not acyl-CoA or acyl-ACP	plsY	ko00561,ko00564,ko01100,ko01110,map00561,map00564,map01100,map01110	M00089	R00851,R09380	RC00004,RC00039,RC00041	G3P_acyltransf
SiRHI-GRM-P1	SPIROGRMP1_03960	J	Ribosomal protein subunit S28	-	ko03010,map03010	M00178,M00179	-	-	Ribosomal_S15
SiRHI-GRM-P1	SPIROGRMP1_03965	S	protein conserved in bacteria	-	-	-	-	-	UPF0154
SiRHI-GRM-P1	SPIROGRMP1_03970	G	Catalyzes the transfer of a two-carbon ketol group from a ketose donor to an aldose acceptor, via a covalent intermediate with the cofactor thiamine pyrophosphate	tkt	ko00030,ko00710,ko01051,ko01100,ko01110,ko01120,ko01130,ko01200,ko01230,map00030,map00710,map01051,map01100,map01110,map01120,map01130,map01200,map01230	M00004,M00007,M00165,M00167	R01067,R01641,R01830,R06590	RC00032,RC00226,RC00571,RC01560	Transket_pyr,Transketolase_C,Transketolase_N
SiRHI-GRM-P1	SPIROGRMP1_04000	FG	COG0537 Diadenosine tetraphosphate (Ap4A) hydrolase and other HIT family hydrolases	hit	-	-	-	-	HIT
SiRHI-GRM-P1	SPIROGRMP1_04015	E	Catalyzes the removal of elemental sulfur and selenium atoms from L-cysteine, L-cystine, L-selenocysteine, and L- selenocystine to produce L-alanine	nifS	ko00450,ko01100,map00450,map01100	-	R03599,R11528	RC00961,RC01789,RC02313	Aminotran_5
SiRHI-GRM-P1	SPIROGRMP1_04020	C	SUF system FeS assembly protein, NifU family	-	-	-	-	-	NifU_N
SiRHI-GRM-P1	SPIROGRMP1_04025	H	PFAM 5-formyltetrahydrofolate cyclo-ligase	fthC	ko00670,ko01100,map00670,map01100	-	R02301	RC00183	5-FTHF_cyc-lig
SiRHI-GRM-P1	SPIROGRMP1_04035	S	MCRA family	mycA	-	-	-	-	MCRA
SiRHI-GRM-P1	SPIROGRMP1_04040	J	S1 RNA binding domain	-	-	-	-	-	S1
SiRHI-GRM-P1	SPIROGRMP1_04045	G	Belongs to the GPI family	pgi	ko00010,ko00030,ko00500,ko00520,ko01100,ko01110,ko01120,ko01130,ko01200,map00010,map00030,map00500,map00520,map01100,map01110,map01120,map01130,map01200	M00001,M00004,M00114	R02739,R02740,R03321	RC00376,RC00563	PGI
SiRHI-GRM-P1	SPIROGRMP1_04050	Q	Isochorismatase family	PncA	ko00760,ko01100,map00760,map01100	-	R01268	RC00100	Isochorismatase
SiRHI-GRM-P1	SPIROGRMP1_04070	J	amino acids such as threonine, to avoid such errors, it has a posttransfer editing activity that hydrolyzes mischarged Thr-tRNA(Val) in a tRNA-dependent manner	valS	ko00970,map00970	M00359,M00360	R03665	RC00055,RC00523	Anticodon_1,Val_tRNA-synt_C,tRNA-synt_1,tRNA-synt_1_2,tRNA-synt_1g
SiRHI-GRM-P1	SPIROGRMP1_04080	L	DNA polymerase III alpha subunit	dnaE	ko00230,ko00240,ko01100,ko03030,ko03430,ko03440,map00230,map00240,map01100,map03030,map03430,map03440	M00260	R00375,R00376,R00377,R00378	RC02795	DNA_pol3_alpha,HHH_6,PHP,tRNA_anti-codon
SiRHI-GRM-P1	SPIROGRMP1_04095	D	Required for chromosome condensation and partitioning	smc	-	-	-	-	SMC_N,SMC_hinge
SiRHI-GRM-P1	SPIROGRMP1_04130	S	Protein of unknown function (DUF1295)	-	-	-	-	-	DUF1295
SiRHI-GRM-P1	SPIROGRMP1_04135	O	ATP binding to DnaK triggers the release of the substrate protein, thus completing the reaction cycle. Several rounds of ATP-dependent interactions between DnaJ, DnaK and GrpE are required for fully efficient folding. Also involved, together with DnaK and GrpE, in the DNA replication of plasmids through activation of initiation proteins	dnaJ	-	-	-	-	DnaJ,DnaJ_C,DnaJ_CXXCXGXG
SiRHI-GRM-P1	SPIROGRMP1_04140	O	Heat shock 70 kDa protein	dnaK	ko03018,ko04212,ko05152,map03018,map04212,map05152	-	-	-	HSP70
SiRHI-GRM-P1	SPIROGRMP1_04145	O	Participates actively in the response to hyperosmotic and heat shock by preventing the aggregation of stress-denatured proteins, in association with DnaK and GrpE. It is the nucleotide exchange factor for DnaK and may function as a thermosensor. Unfolded proteins bind initially to DnaJ	grpE	-	-	-	-	GrpE
SiRHI-GRM-P1	SPIROGRMP1_04150	K	Negative regulator of class I heat shock genes (grpE- dnaK-dnaJ and groELS operons). Prevents heat-shock induction of these operons	hrcA	-	-	-	-	HrcA,HrcA_DNA-bdg
SiRHI-GRM-P1	SPIROGRMP1_04155	O	Part of a stress-induced multi-chaperone system, it is involved in the recovery of the cell from heat-induced damage, in cooperation with DnaK, DnaJ and GrpE	clpB	ko04213,map04213	-	-	-	AAA,AAA_2,ClpB_D2-small,Clp_N
SiRHI-GRM-P1	SPIROGRMP1_04170	L	Transposase	-	-	-	-	-	UPF0236
SiRHI-GRM-P1	SPIROGRMP1_04175	J	ATPase that binds to both the 70S ribosome and the 50S ribosomal subunit in a nucleotide-independent manner	ychF	-	-	-	-	MMR_HSR1,YchF-GTPase_C
SiRHI-GRM-P1	SPIROGRMP1_04195	J	Catalyzes the attachment of glutamate to tRNA(Glu) in a two-step reaction glutamate is first activated by ATP to form Glu-AMP and then transferred to the acceptor end of tRNA(Glu)	gltX	ko00970,ko01100,map00970,map01100	M00360	R03651,R05578	RC00055,RC00523	tRNA-synt_1c
SiRHI-GRM-P1	SPIROGRMP1_04210	J	Arginyl tRNA synthetase N terminal dom	argS	ko00970,map00970	M00359,M00360	R03646	RC00055,RC00523	Arg_tRNA_synt_N,DALR_1,tRNA-synt_1d
SiRHI-GRM-P1	SPIROGRMP1_04215	K	RNA polymerase activity	rpoE	ko00230,ko00240,ko01100,ko03020,map00230,map00240,map01100,map03020	M00183	R00435,R00441,R00442,R00443	RC02795	-
SiRHI-GRM-P1	SPIROGRMP1_04220	F	Catalyzes the ATP-dependent amination of UTP to CTP with either L-glutamine or ammonia as the source of nitrogen. Regulates intracellular CTP levels through interactions with the four ribonucleotide triphosphates	pyrG	ko00240,ko01100,map00240,map01100	M00052	R00571,R00573	RC00010,RC00074	CTP_synth_N,GATase
SiRHI-GRM-P1	SPIROGRMP1_04225	G	Aldolase	fba	ko00010,ko00030,ko00051,ko00680,ko00710,ko01100,ko01110,ko01120,ko01130,ko01200,ko01230,map00010,map00030,map00051,map00680,map00710,map01100,map01110,map01120,map01130,map01200,map01230	M00001,M00003,M00165,M00167,M00344,M00345	R01068,R01070,R01829,R02568	RC00438,RC00439,RC00603,RC00604	F_bP_aldolase
SiRHI-GRM-P1	SPIROGRMP1_04235	G	Psort location Cytoplasmic, score 8.87	rpiB	-	-	-	-	LacAB_rpiB
SiRHI-GRM-P1	SPIROGRMP1_04240	E	Catalyzes the reversible interconversion of serine and glycine with tetrahydrofolate (THF) serving as the one-carbon carrier. This reaction serves as the major source of one-carbon groups required for the biosynthesis of purines, thymidylate, methionine, and other important biomolecules. Also exhibits THF- independent aldolase activity toward beta-hydroxyamino acids, producing glycine and aldehyd…	glyA	ko00260,ko00460,ko00630,ko00670,ko00680,ko01100,ko01110,ko01120,ko01130,ko01200,ko01230,ko01523,map00260,map00460,map00630,map00670,map00680,map01100,map01110,map01120,map01130,map01200,map01230,map01523	M00140,M00141,M00346,M00532	R00945,R09099	RC00022,RC00112,RC01583,RC02958	SHMT
SiRHI-GRM-P1	SPIROGRMP1_04325	S	DNA metabolic process	-	-	-	-	-	-
SiRHI-GRM-P1	SPIROGRMP1_04345	L	Transposase and inactivated	-	-	-	-	-	DDE_3
SiRHI-GRM-P1	SPIROGRMP1_04355	D	Ftsk_gamma	ftsK	-	-	-	-	FtsK_SpoIIIE,Ftsk_gamma
SiRHI-GRM-P1	SPIROGRMP1_04360	L	The UvrABC repair system catalyzes the recognition and processing of DNA lesions. UvrC both incises the 5' and 3' sides of the lesion. The N-terminal half is responsible for the 3' incision and the C-terminal half is responsible for the 5' incision	uvrC	ko03420,map03420	-	-	-	GIY-YIG,HHH_2,HHH_5,UVR,UvrC_HhH_N
SiRHI-GRM-P1	SPIROGRMP1_04365	L	A type II topoisomerase that negatively supercoils closed circular double-stranded (ds) DNA in an ATP-dependent manner to modulate DNA topology and maintain chromosomes in an underwound state. Negative supercoiling favors strand separation, and DNA replication, transcription, recombination and repair, all of which involve strand separation. Also able to catalyze the interconversion of other topol…	parE	-	-	-	-	DNA_gyraseB,DNA_gyraseB_C,HATPase_c,Toprim
SiRHI-GRM-P1	SPIROGRMP1_04370	L	Topoisomerase IV is essential for chromosome segregation. It relaxes supercoiled DNA. Performs the decatenation events required during the replication of a circular DNA molecule	parC	-	-	-	-	DNA_gyraseA_C,DNA_topoisoIV
SiRHI-GRM-P1	SPIROGRMP1_04375	C	Belongs to the aldehyde dehydrogenase family	gapN	ko00010,ko00030,ko01100,ko01120,ko01200,map00010,map00030,map01100,map01120,map01200	M00308,M00633	R01058	RC00242	Aldedh
SiRHI-GRM-P1	SPIROGRMP1_04385	C	Belongs to the LDH MDH superfamily	ldh	ko00010,ko00270,ko00620,ko00640,ko01100,ko01110,ko01120,ko01130,ko04922,map00010,map00270,map00620,map00640,map01100,map01110,map01120,map01130,map04922	-	R00703,R01000,R03104	RC00031,RC00044	Ldh_1_C,Ldh_1_N
SiRHI-GRM-P1	SPIROGRMP1_04390	P	formate transmembrane transporter activity	focA	-	-	-	-	Form_Nir_trans
SiRHI-GRM-P1	SPIROGRMP1_04400	J	Belongs to the bacterial ribosomal protein bL33 family	rpmG	ko03010,map03010	M00178	-	-	Ribosomal_L33
SiRHI-GRM-P1	SPIROGRMP1_04405	E	XAA-PRO aminopeptidase	pepP	-	-	-	-	Creatinase_N,Peptidase_M24
SiRHI-GRM-P1	SPIROGRMP1_04410	J	Elongation factor P (EF-P) OB domain	efp	-	-	-	-	EFP,EFP_N,Elong-fact-P_C
SiRHI-GRM-P1	SPIROGRMP1_04420	K	Involved in transcription antitermination. Required for transcription of ribosomal RNA (rRNA) genes. Binds specifically to the boxA antiterminator sequence of the ribosomal RNA (rrn) operons	nusB	-	-	-	-	NusB
SiRHI-GRM-P1	SPIROGRMP1_04445	-	-	-	-	-	-	-	-
SiRHI-GRM-P1	SPIROGRMP1_04530	JKL	PFAM DNA RNA helicase, DEAD DEAH box type, N-terminal	cshA	ko03018,map03018	-	-	-	DEAD,DbpA,Helicase_C
SiRHI-GRM-P1	SPIROGRMP1_04565	ET	ABC transporter substrate-binding protein PnrA-like	tmpC	-	-	-	-	Bmp
SiRHI-GRM-P1	SPIROGRMP1_04570	S	ABC transporter substrate-binding protein PnrA-like	-	-	-	-	-	Bmp
SiRHI-GRM-P1	SPIROGRMP1_04575	S	abc transporter atp-binding protein	mglA	-	M00221	-	-	ABC_tran
SiRHI-GRM-P1	SPIROGRMP1_04580	U	Belongs to the binding-protein-dependent transport system permease family	rbsC-1	-	M00221	-	-	BPD_transp_2
SiRHI-GRM-P1	SPIROGRMP1_04585	U	Belongs to the binding-protein-dependent transport system permease family	rbsC-2	-	M00221	-	-	BPD_transp_2
SiRHI-GRM-P1	SPIROGRMP1_04595	V	abc transporter atp-binding protein	bcrA	-	M00254	-	-	ABC_tran
SiRHI-GRM-P1	SPIROGRMP1_04600	V	abc transporter atp-binding protein	bcrA	-	M00254	-	-	ABC_tran
SiRHI-GRM-P1	SPIROGRMP1_04605	-	-	-	-	M00254	-	-	ABC2_membrane_2
SiRHI-GRM-P1	SPIROGRMP1_04665	P	Belongs to the sodium neurotransmitter symporter (SNF) (TC 2.A.22) family	-	-	-	-	-	SNF
SiRHI-GRM-P1	SPIROGRMP1_04715	E	Belongs to the peptidase M17 family	pepA	ko00480,ko01100,map00480,map01100	-	R00899,R04951	RC00096,RC00141	Peptidase_M17
SiRHI-GRM-P1	SPIROGRMP1_04750	L	Confers DNA tethering and processivity to DNA polymerases and other proteins. Acts as a clamp, forming a ring around DNA (a reaction catalyzed by the clamp-loading complex) which diffuses in an ATP-independent manner freely and bidirectionally along dsDNA. Initially characterized for its ability to contact the catalytic subunit of DNA polymerase III (Pol III), a complex, multichain enzyme respons…	dnaN	ko00230,ko00240,ko01100,ko03030,ko03430,ko03440,map00230,map00240,map01100,map03030,map03430,map03440	M00260	R00375,R00376,R00377,R00378	RC02795	DNA_pol3_beta,DNA_pol3_beta_2,DNA_pol3_beta_3
SiRHI-GRM-P1	SPIROGRMP1_04755	L	it binds specifically double-stranded DNA at a 9 bp consensus (dnaA box) 5'-TTATC CA A CA A-3'. DnaA binds to ATP and to acidic phospholipids	dnaA	ko02020,ko04112,map02020,map04112	-	-	-	Bac_DnaA,Bac_DnaA_C,DnaA_N
SiRHI-GRM-P1	SPIROGRMP1_04760	L	it binds specifically double-stranded DNA at a 9 bp consensus (dnaA box) 5'-TTATC CA A CA A-3'. DnaA binds to ATP and to acidic phospholipids	dnaA	ko02020,ko04112,map02020,map04112	-	-	-	Bac_DnaA,Bac_DnaA_C,DnaA_N
SiRHI-GRM-P1	SPIROGRMP1_04765	J	Belongs to the bacterial ribosomal protein bL34 family	rpmH	ko03010,map03010	M00178	-	-	Ribosomal_L34
SiRHI-GRM-P1	SPIROGRMP1_04770	J	RNaseP catalyzes the removal of the 5'-leader sequence from pre-tRNA to produce the mature 5'-terminus. It can also cleave other RNA substrates such as 4.5S RNA. The protein component plays an auxiliary but essential role in vivo by binding to the 5'-leader sequence and broadening the substrate specificity of the ribozyme	rnpA	-	-	-	-	Ribonuclease_P
SiRHI-GRM-P1	SPIROGRMP1_04775	U	Required for the insertion and or proper folding and or complex formation of integral membrane proteins into the membrane. Involved in integration of membrane proteins that insert both dependently and independently of the Sec translocase complex, as well as at least some lipoproteins. Aids folding of multispanning membrane proteins (By similarity)	yidC	ko02024,ko03060,ko03070,map02024,map03060,map03070	M00335	-	-	60KD_IMP
SiRHI-GRM-P1	SPIROGRMP1_04780	J	Exhibits a very high intrinsic GTPase hydrolysis rate. Involved in the addition of a carboxymethylaminomethyl (cmnm) group at the wobble position (U34) of certain tRNAs, forming tRNA- cmnm(5)s(2)U34	trmE	-	-	R08701	RC00053,RC00209,RC00870	MMR_HSR1,MnmE_helical,TrmE_N
SiRHI-GRM-P1	SPIROGRMP1_04785	L	TIGRFAM hydrolase, TatD family	tatD	-	-	-	-	TatD_DNase
SiRHI-GRM-P1	SPIROGRMP1_04790	L	DJ-1/PfpI family	-	-	-	-	-	DJ-1_PfpI
SiRHI-GRM-P1	SPIROGRMP1_04805	-	-	-	-	-	-	-	-
SiRHI-GRM-P1	SPIROGRMP1_04825	L	ISXO2-like transposase domain	-	-	-	-	-	DDE_Tnp_IS1595,Zn_Tnp_IS1595
SiRHI-GRM-P1	SPIROGRMP1_04830	J	Catalyzes the attachment of alanine to tRNA(Ala) in a two-step reaction alanine is first activated by ATP to form Ala- AMP and then transferred to the acceptor end of tRNA(Ala). Also edits incorrectly charged Ser-tRNA(Ala) and Gly-tRNA(Ala) via its editing domain	alaS	ko00970,map00970	M00359,M00360	R03038	RC00055,RC00523	DHHA1,tRNA-synt_2c,tRNA_SAD
SiRHI-GRM-P1	SPIROGRMP1_04845	K	AraC-like ligand binding domain	puuR	-	-	-	-	Cupin_2,HTH_19,HTH_3
SiRHI-GRM-P1	SPIROGRMP1_04850	E	Part of the ABC transporter complex PotABCD involved in spermidine putrescine import. Responsible for energy coupling to the transport system	potA	ko02010,map02010	M00299	-	-	ABC_tran,TOBE_2
SiRHI-GRM-P1	SPIROGRMP1_04855	P	ABC transporter permease	potB	ko02010,map02010	M00299	-	-	BPD_transp_1
SiRHI-GRM-P1	SPIROGRMP1_04860	P	spermidine putrescine transport system, permease	potC	ko02010,map02010	M00299	-	-	BPD_transp_1,Lipoprotein_8
SiRHI-GRM-P1	SPIROGRMP1_04875	L	DDE superfamily endonuclease	-	-	-	-	-	DDE_3,HTH_Tnp_IS630
SiRHI-GRM-P1	SPIROGRMP1_04880	J	rRNA processing	rbfA	-	-	-	-	RBFA
SiRHI-GRM-P1	SPIROGRMP1_04885	J	One of the essential components for the initiation of protein synthesis. Protects formylmethionyl-tRNA from spontaneous hydrolysis and promotes its binding to the 30S ribosomal subunits. Also involved in the hydrolysis of GTP during the formation of the 70S ribosomal complex	infB	-	-	-	-	GTP_EFTU,IF-2,IF2_N
SiRHI-GRM-P1	SPIROGRMP1_04890	K	Nucleic-acid-binding protein	ylxR	-	-	-	-	DUF448
SiRHI-GRM-P1	SPIROGRMP1_04895	K	Participates in both transcription termination and antitermination	nusA	-	-	-	-	KH_5,NusA_N,S1_2
SiRHI-GRM-P1	SPIROGRMP1_04925	S	Phage terminase large subunit	-	-	-	-	-	Terminase_6,Terminase_6C
SiRHI-GRM-P1	SPIROGRMP1_04960	V	COG0534 Na -driven multidrug efflux pump	-	-	-	-	-	MatE
SiRHI-GRM-P1	SPIROGRMP1_04980	S	Metalloenzyme superfamily	-	-	-	-	-	CHB_HEX_C_1,PA14,Phosphodiest
SiRHI-GRM-P1	SPIROGRMP1_05010	J	Belongs to the class IV-like SAM-binding methyltransferase superfamily. RNA methyltransferase TrmH family	spoU	-	-	-	-	SpoU_methylase,SpoU_sub_bind
SiRHI-GRM-P1	SPIROGRMP1_05015	J	Belongs to the class-I aminoacyl-tRNA synthetase family	cysS	ko00970,map00970	M00359,M00360	R03650	RC00055,RC00523	DALR_2,tRNA-synt_1e,tRNA-synt_1g
SiRHI-GRM-P1	SPIROGRMP1_05025	T	phosphorelay sensor kinase activity	folT	ko02020,map02020	M00492	-	-	ECF-ribofla_trS,ECF_trnsprt,GAF_3,HATPase_c,His_kinase
SiRHI-GRM-P1	SPIROGRMP1_05030	H	Mur ligase middle domain	folC	ko00790,ko01100,map00790,map01100	M00126,M00841	R00942,R02237,R04241	RC00064,RC00090,RC00162	Mur_ligase_C,Mur_ligase_M
SiRHI-GRM-P1	SPIROGRMP1_05035	-	-	-	-	-	-	-	ECF-ribofla_trS,ECF_trnsprt
SiRHI-GRM-P1	SPIROGRMP1_05040	L	Excises uracil residues from the DNA which can arise as a result of misincorporation of dUMP residues by DNA polymerase or due to deamination of cytosine	ung	ko03410,ko05340,map03410,map05340	-	-	-	UDG
SiRHI-GRM-P1	SPIROGRMP1_05045	J	Specifically methylates the pseudouridine at position 1915 (m3Psi1915) in 23S rRNA	rlmH	-	-	-	-	SPOUT_MTase
SiRHI-GRM-P1	SPIROGRMP1_05105	L	Transposase	-	-	-	-	-	UPF0236
SiRHI-GRM-P1	SPIROGRMP1_05150	P	cation transport ATPase	ccoI	ko01524,ko04016,map01524,map04016	-	R00086	RC00002	ATPase-cat_bd,E1-E2_ATPase,HMA,Hydrolase
SiRHI-GRM-P1	SPIROGRMP1_05155	O	Belongs to the thioredoxin family	-	ko04621,ko05418,map04621,map05418	-	-	-	Thioredoxin
SiRHI-GRM-P1	SPIROGRMP1_05160	G	-transporter	glpT	-	-	-	-	MFS_1
SiRHI-GRM-P1	SPIROGRMP1_05205	L	transposase activity	-	-	-	-	-	Transposase_mut
SiRHI-GRM-P1	SPIROGRMP1_05225	T	GTP-binding protein TypA	typA	-	-	-	-	EFG_C,EFG_II,GTP_EFTU,GTP_EFTU_D2
SiRHI-GRM-P1	SPIROGRMP1_05250	F	Purine-nucleoside phosphorylase	deoD	ko00230,ko00240,ko00760,ko01100,ko01110,map00230,map00240,map00760,map01100,map01110	-	R01561,R01863,R01969,R02147,R02294,R02295,R02297,R02484,R02557,R02748,R08368,R10244	RC00033,RC00063,RC00122	PNP_UDP_1
SiRHI-GRM-P1	SPIROGRMP1_05255	J	Required for the formation of a threonylcarbamoyl group on adenosine at position 37 (t(6)A37) in tRNAs that read codons beginning with adenine. Is involved in the transfer of the threonylcarbamoyl moiety of threonylcarbamoyl-AMP (TC-AMP) to the N6 group of A37, together with TsaE and TsaB. TsaD likely plays a direct catalytic role in this reaction	tsaD	-	-	R10648	RC00070,RC00416	Peptidase_M22
SiRHI-GRM-P1	SPIROGRMP1_05260	H	Catalyzes the phosphorylation of the 3'-hydroxyl group of dephosphocoenzyme A to form coenzyme A	coaE	ko00770,ko01100,map00770,map01100	M00120	R00130	RC00002,RC00078	CoaE
SiRHI-GRM-P1	SPIROGRMP1_05265	F	ribonucleoside-diphosphate reductase beta	nrdF	ko00230,ko00240,ko01100,map00230,map00240,map01100	M00053	R02017,R02018,R02019,R02024	RC00613	Ribonuc_red_sm
SiRHI-GRM-P1	SPIROGRMP1_05270	F	Provides the precursors necessary for DNA synthesis. Catalyzes the biosynthesis of deoxyribonucleotides from the corresponding ribonucleotides	nrdE	ko00230,ko00240,ko01100,map00230,map00240,map01100	M00053	R02017,R02018,R02019,R02024	RC00613	Flavodoxin_NdrI,RNR_N,Ribonuc_red_lgC,Ribonuc_red_lgN
SiRHI-GRM-P1	SPIROGRMP1_05330	S	aspartic-type endopeptidase activity	-	-	-	-	-	-
SiRHI-GRM-P1	SPIROGRMP1_05400	L	DDE superfamily endonuclease	-	-	-	-	-	DDE_3,HTH_Tnp_IS630
SiRHI-GRM-P1	SPIROGRMP1_05450	S	TraM recognition site of TraD and TraG	-	-	-	-	-	TrwB_AAD_bind
SiRHI-GRM-P1	SPIROGRMP1_05470	D	CobQ CobB MinD ParA nucleotide binding domain	-	-	-	-	-	AAA_31
SiRHI-GRM-P1	SPIROGRMP1_05485	L	DDE superfamily endonuclease	-	-	-	-	-	DDE_3
SiRHI-GRM-P1	SPIROGRMP1_05505	U	Involved in targeting and insertion of nascent membrane proteins into the cytoplasmic membrane. Binds to the hydrophobic signal sequence of the ribosome-nascent chain (RNC) as it emerges from the ribosomes. The SRP-RNC complex is then targeted to the cytoplasmic membrane where it interacts with the SRP receptor FtsY. Interaction with FtsY leads to the transfer of the RNC complex to the Sec transl…	ffh	ko02024,ko03060,ko03070,map02024,map03060,map03070	M00335	-	-	SRP54,SRP54_N,SRP_SPB
SiRHI-GRM-P1	SPIROGRMP1_05510	S	Endoribonuclease that initiates mRNA decay	rny	ko03018,map03018	-	-	-	DUF3552,HD,KH_1
SiRHI-GRM-P1	SPIROGRMP1_05520	D	Divisome component that associates with the complex late in its assembly, after the Z-ring is formed, and is dependent on DivIC and PBP2B for its recruitment to the divisome. Together with EzrA, is a key component of the system that regulates PBP1 localization during cell cycle progression. Its main role could be the removal of PBP1 from the cell pole after pole maturation is completed. Also cont…	gpsB	-	-	-	-	DivIVA
SiRHI-GRM-P1	SPIROGRMP1_05525	L	Endonuclease that resolves Holliday junction intermediates in genetic recombination. Cleaves mobile four-strand junctions by introducing symmetrical nicks in paired strands. Promotes annealing of linear ssDNA with homologous dsDNA. Required for DNA repair, homologous recombination and chromosome segregation	recU	-	-	-	-	RecU
SiRHI-GRM-P1	SPIROGRMP1_05530	L	bacterial (prokaryotic) histone like domain	hup	-	-	-	-	Bac_DNA_binding
SiRHI-GRM-P1	SPIROGRMP1_05535	J	endoribonuclease L-PSP	TdcF	-	-	R11098,R11099	RC03275,RC03354	Ribonuc_L-PSP
SiRHI-GRM-P1	SPIROGRMP1_05550	L	Transposase	-	-	-	-	-	UPF0236
SiRHI-GRM-P1	SPIROGRMP1_05585	L	damaged site, the DNA wraps around one UvrB monomer. DNA wrap is dependent on ATP binding by UvrB and probably causes local melting of the DNA helix, facilitating insertion of UvrB beta-hairpin between the DNA strands. Then UvrB probes one DNA strand for the presence of a lesion. If a lesion is found the UvrA subunits dissociate and the UvrB-DNA preincision complex is formed. This complex is subs…	uvrB	ko03420,map03420	-	-	-	Helicase_C,ResIII,UVR,UvrB
SiRHI-GRM-P1	SPIROGRMP1_05590	E	amino acid	ykbA	-	-	-	-	AA_permease_2
SiRHI-GRM-P1	SPIROGRMP1_05595	E	amino acid	ykbA	-	-	-	-	AA_permease_2
SiRHI-GRM-P1	SPIROGRMP1_05630	S	One of several proteins that assist in the late maturation steps of the functional core of the 30S ribosomal subunit. Helps release RbfA from mature subunits. May play a role in the assembly of ribosomal proteins into the subunit. Circularly permuted GTPase that catalyzes slow GTP hydrolysis, GTPase activity is stimulated by the 30S ribosomal subunit	rsgA	ko00730,ko01100,map00730,map01100	-	R00615,R02135	RC00002,RC00017	RsgA_GTPase,RsgA_N
SiRHI-GRM-P1	SPIROGRMP1_05635	G	Belongs to the ribulose-phosphate 3-epimerase family	rpe	ko00030,ko00040,ko00710,ko01100,ko01110,ko01120,ko01130,ko01200,ko01230,map00030,map00040,map00710,map01100,map01110,map01120,map01130,map01200,map01230	M00004,M00007	R01529	RC00540	Ribul_P_3_epim
SiRHI-GRM-P1	SPIROGRMP1_05640	L	Transposase	-	-	-	-	-	UPF0236
SiRHI-GRM-P1	SPIROGRMP1_05650	V	Type I secretion system ABC transporter, HlyB family	hetC	-	-	-	-	ABC_membrane,ABC_tran,Peptidase_C39,cNMP_binding
SiRHI-GRM-P1	SPIROGRMP1_05665	J	Single strand-specific metallo-endoribonuclease involved in late-stage 70S ribosome quality control and in maturation of the 3' terminus of the 16S rRNA	ybeY	-	-	-	-	UPF0054
SiRHI-GRM-P1	SPIROGRMP1_05670	F	This enzyme scavenges exogenous and endogenous cytidine and 2'-deoxycytidine for UMP synthesis	cdd	ko00240,ko00983,ko01100,map00240,map00983,map01100	-	R01878,R02485,R08221	RC00074,RC00514	dCMP_cyt_deam_1
SiRHI-GRM-P1	SPIROGRMP1_05675	S	An essential GTPase that binds both GDP and GTP, with rapid nucleotide exchange. Plays a role in 16S rRNA processing and 30S ribosomal subunit biogenesis and possibly also in cell cycle regulation and energy metabolism	era	-	-	-	-	KH_2,MMR_HSR1
SiRHI-GRM-P1	SPIROGRMP1_05715	S	MTH538 TIR-like domain (DUF1863)	-	-	-	-	-	DUF1863
SiRHI-GRM-P1	SPIROGRMP1_05725	K	DNA-dependent RNA polymerase catalyzes the transcription of DNA into RNA using the four ribonucleoside triphosphates as substrates	rpoC	ko00230,ko00240,ko01100,ko03020,map00230,map00240,map01100,map03020	M00183	R00435,R00441,R00442,R00443	RC02795	RNA_pol_Rpb1_1,RNA_pol_Rpb1_2,RNA_pol_Rpb1_3,RNA_pol_Rpb1_4,RNA_pol_Rpb1_5
SiRHI-GRM-P1	SPIROGRMP1_05730	K	DNA-dependent RNA polymerase catalyzes the transcription of DNA into RNA using the four ribonucleoside triphosphates as substrates	rpoB	ko00230,ko00240,ko01100,ko03020,map00230,map00240,map01100,map03020	M00183	R00435,R00441,R00442,R00443	RC02795	RNA_pol_Rpb2_1,RNA_pol_Rpb2_2,RNA_pol_Rpb2_3,RNA_pol_Rpb2_45,RNA_pol_Rpb2_6,RNA_pol_Rpb2_7
SiRHI-GRM-P1	SPIROGRMP1_05735	J	Forms part of the ribosomal stalk which helps the ribosome interact with GTP-bound translation factors. Is thus essential for accurate translation	rplL	ko03010,map03010	M00178	-	-	Ribosomal_L12,Ribosomal_L12_N
SiRHI-GRM-P1	SPIROGRMP1_05740	J	Forms part of the ribosomal stalk, playing a central role in the interaction of the ribosome with GTP-bound translation factors	rplJ	ko03010,map03010	M00178,M00179	-	-	Ribosomal_L10
SiRHI-GRM-P1	SPIROGRMP1_05745	S	Phage terminase large subunit	-	-	-	-	-	Terminase_6,Terminase_6C
SiRHI-GRM-P1	SPIROGRMP1_05795	L	RecT family	recT	-	-	-	-	RecT
SiRHI-GRM-P1	SPIROGRMP1_05800	L	Transposase	-	-	-	-	-	UPF0236
SiRHI-GRM-P1	SPIROGRMP1_05810	J	domain protein associated with RNAses G and E	-	-	-	-	-	DUF402
SiRHI-GRM-P1	SPIROGRMP1_05825	P	COG0619 ABC-type cobalt transport system, permease component CbiQ and related transporters	cbiQ	ko02010,map02010	M00582	-	-	CbiQ
SiRHI-GRM-P1	SPIROGRMP1_05830	P	ATP-binding (A) component of a common energy-coupling factor (ECF) ABC-transporter complex. Unlike classic ABC transporters this ECF transporter provides the energy necessary to transport a number of different substrates	cbiO2	ko02010,map02010	M00582	-	-	ABC_tran
SiRHI-GRM-P1	SPIROGRMP1_05835	P	ATP-binding (A) component of a common energy-coupling factor (ECF) ABC-transporter complex. Unlike classic ABC transporters this ECF transporter provides the energy necessary to transport a number of different substrates	cbiO1	ko02010,map02010	M00582	-	-	ABC_tran
SiRHI-GRM-P1	SPIROGRMP1_05840	I	GDSL-like Lipase/Acylhydrolase	-	-	-	-	-	Lipase_GDSL,VPEP
SiRHI-GRM-P1	SPIROGRMP1_05845	P	Iron-storage protein	-	-	-	-	-	Ferritin
SiRHI-GRM-P1	SPIROGRMP1_05870	D	chromosome partitioning	-	-	-	-	-	AAA_31
SiRHI-GRM-P1	SPIROGRMP1_05875	B	high mobility group	-	-	-	-	-	HMG_box
SiRHI-GRM-P1	SPIROGRMP1_05880	L	Initiator Replication protein	-	-	-	-	-	Rep_3
SiRHI-GRM-P1	SPIROGRMP1_05885	L	Transposase DDE domain	-	-	-	-	-	DDE_Tnp_1
SiRHI-GRM-P1	SPIROGRMP1_05890	L	Transposase and inactivated derivatives	-	-	-	-	-	DDE_Tnp_1,DDE_Tnp_1_2,DUF4096
SiRHI-GRM-P1	SPIROGRMP1_05915	-	-	-	-	-	-	-	ECF_trnsprt
SiRHI-GRM-P1	SPIROGRMP1_05930	K	Belongs to the MraZ family	mraZ	-	-	-	-	MraZ
SiRHI-GRM-P1	SPIROGRMP1_05935	J	Specifically methylates the N4 position of cytidine in position 1402 (C1402) of 16S rRNA	rsmH	-	-	-	-	Methyltransf_5
SiRHI-GRM-P1	SPIROGRMP1_05940	D	cell division	ftsA	ko04112,map04112	-	-	-	SHS2_FTSA
SiRHI-GRM-P1	SPIROGRMP1_05945	D	Essential cell division protein that forms a contractile ring structure (Z ring) at the future cell division site. The regulation of the ring assembly controls the timing and the location of cell division. One of the functions of the FtsZ ring is to recruit other cell division proteins to the septum to produce a new cell wall between the dividing cells. Binds GTP and shows GTPase activity	ftsZ	ko04112,map04112	-	-	-	FtsZ_C,Tubulin
SiRHI-GRM-P1	SPIROGRMP1_05950	D	Cell division protein that is part of the divisome complex and is recruited early to the Z-ring. Probably stimulates Z-ring formation, perhaps through the cross-linking of FtsZ protofilaments. Its function overlaps with FtsA	sepF	-	-	-	-	SepF
SiRHI-GRM-P1	SPIROGRMP1_05975	G	PTS system, Lactose/Cellobiose specific IIB subunit	ptcB	ko00500,ko02060,map00500,map02060	M00275	R11170,R11172	RC00017,RC03206	PTS_IIB
SiRHI-GRM-P1	SPIROGRMP1_05980	G	phosphoenolpyruvate-dependent sugar phosphotransferase system	celC	ko00500,ko02060,map00500,map02060	M00275	R11170,R11172	RC00017,RC03206	PTS_IIA
SiRHI-GRM-P1	SPIROGRMP1_06020	J	Catalyzes the 2-thiolation of uridine at the wobble position (U34) of tRNA, leading to the formation of s(2)U34	trmU	ko04122,map04122	-	R08700	RC02313,RC02315	tRNA_Me_trans
SiRHI-GRM-P1	SPIROGRMP1_06030	E	Peptidase family M20/M25/M40	ytjP	ko00300,ko01100,ko01120,ko01230,map00300,map01100,map01120,map01230	M00016	R02734	RC00064,RC00090	M20_dimer,Peptidase_M20
SiRHI-GRM-P1	SPIROGRMP1_06055	L	CRISPR (clustered regularly interspaced short palindromic repeat) is an adaptive immune system that provides protection against mobile genetic elements (viruses, transposable elements and conjugative plasmids). CRISPR clusters contain spacers, sequences complementary to antecedent mobile elements, and target invading nucleic acids. CRISPR clusters are transcribed and processed into CRISPR RNA (cr…	cas9	-	-	-	-	HNH_4
SiRHI-GRM-P1	SPIROGRMP1_06065	D	NAD-binding protein involved in the addition of a carboxymethylaminomethyl (cmnm) group at the wobble position (U34) of certain tRNAs, forming tRNA-cmnm(5)s(2)U34	gidA	-	-	R08701	RC00053,RC00209,RC00870	GIDA,GIDA_assoc
SiRHI-GRM-P1	SPIROGRMP1_06090	L	PFAM transposase mutator type	-	-	-	-	-	Transposase_mut
SiRHI-GRM-P1	SPIROGRMP1_06095	P	Participates in the control of copper homeostasis	cutC	-	-	-	-	CutC
SiRHI-GRM-P1	SPIROGRMP1_06100	H	Catalyzes the formation of S-adenosylmethionine (AdoMet) from methionine and ATP. The overall synthetic reaction is composed of two sequential steps, AdoMet formation and the subsequent tripolyphosphate hydrolysis which occurs prior to release of AdoMet from the enzyme	metK	ko00270,ko01100,ko01110,ko01230,map00270,map01100,map01110,map01230	M00034,M00035,M00368,M00609	R00177,R04771	RC00021,RC01211	S-AdoMet_synt_C,S-AdoMet_synt_M,S-AdoMet_synt_N
SiRHI-GRM-P1	SPIROGRMP1_06155	S	Helix-turn-helix of DDE superfamily endonuclease	-	-	-	-	-	HTH_Tnp_4
SiRHI-GRM-P1	SPIROGRMP1_06170	F	nucleoside 2-deoxyribosyltransferase	-	-	-	-	-	-
SiRHI-GRM-P1	SPIROGRMP1_06195	J	Allows the formation of correctly charged Asn-tRNA(Asn) or Gln-tRNA(Gln) through the transamidation of misacylated Asp- tRNA(Asn) or Glu-tRNA(Gln) in organisms which lack either or both of asparaginyl-tRNA or glutaminyl-tRNA synthetases. The reaction takes place in the presence of glutamine and ATP through an activated phospho-Asp-tRNA(Asn) or phospho-Glu-tRNA(Gln)	gatB	ko00970,ko01100,map00970,map01100	-	R03905,R04212	RC00010	GatB_N,GatB_Yqey
SiRHI-GRM-P1	SPIROGRMP1_06200	J	Allows the formation of correctly charged Gln-tRNA(Gln) through the transamidation of misacylated Glu-tRNA(Gln) in organisms which lack glutaminyl-tRNA synthetase. The reaction takes place in the presence of glutamine and ATP through an activated gamma-phospho-Glu-tRNA(Gln)	gatA	ko00970,ko01100,map00970,map01100	-	R03905,R04212	RC00010	Amidase
SiRHI-GRM-P1	SPIROGRMP1_06205	J	Allows the formation of correctly charged Asn-tRNA(Asn) or Gln-tRNA(Gln) through the transamidation of misacylated Asp- tRNA(Asn) or Glu-tRNA(Gln) in organisms which lack either or both of asparaginyl-tRNA or glutaminyl-tRNA synthetases. The reaction takes place in the presence of glutamine and ATP through an activated phospho-Asp-tRNA(Asn) or phospho-Glu-tRNA(Gln)	gatC	ko00970,ko01100,map00970,map01100	-	R03905,R04212	RC00010	Glu-tRNAGln
SiRHI-GRM-P1	SPIROGRMP1_06210	L	DNA ligase that catalyzes the formation of phosphodiester linkages between 5'-phosphoryl and 3'-hydroxyl groups in double-stranded DNA using NAD as a coenzyme and as the energy source for the reaction. It is essential for DNA replication and repair of damaged DNA	ligA	ko03030,ko03410,ko03420,ko03430,map03030,map03410,map03420,map03430	-	R00382	RC00005	BRCT,DNA_ligase_OB,DNA_ligase_ZBD,DNA_ligase_aden,HHH_2,HHH_5
SiRHI-GRM-P1	SPIROGRMP1_06220	P	Destroys radicals which are normally produced within the cells and which are toxic to biological systems	sodA	ko04013,ko04068,ko04146,ko04211,ko04212,ko04213,ko05016,map04013,map04068,map04146,map04211,map04212,map04213,map05016	-	-	-	Sod_Fe_C,Sod_Fe_N
SiRHI-GRM-P1	SPIROGRMP1_06225	C	radicals which are normally produced within the cells and which are toxic to biological systems	sodA	ko04013,ko04068,ko04146,ko04211,ko04212,ko04213,ko05016,map04013,map04068,map04146,map04211,map04212,map04213,map05016	-	-	-	Sod_Fe_C,Sod_Fe_N
SiRHI-GRM-P1	SPIROGRMP1_06230	S	CAAX protease self-immunity	-	-	-	-	-	Abi
SiRHI-GRM-P1	SPIROGRMP1_06235	J	Belongs to the pseudouridine synthase RluA family	rluC	-	-	-	-	PseudoU_synth_2,S4
SiRHI-GRM-P1	SPIROGRMP1_06240	S	polysaccharide biosynthetic process	-	-	-	-	-	-
SiRHI-GRM-P1	SPIROGRMP1_06250	L	RecT family	-	-	-	-	-	RecT
SiRHI-GRM-P1	SPIROGRMP1_06260	M	Required for accurate and efficient protein synthesis under certain stress conditions. May act as a fidelity factor of the translation reaction, by catalyzing a one-codon backward translocation of tRNAs on improperly translocated ribosomes. Back- translocation proceeds from a post-translocation (POST) complex to a pre-translocation (PRE) complex, thus giving elongation factor G a second chance to…	lepA	ko05134,map05134	-	-	-	EFG_C,GTP_EFTU,GTP_EFTU_D2,LepA_C
SiRHI-GRM-P1	SPIROGRMP1_06280	L	Initiator Replication protein	-	-	-	-	-	Rep_3
SiRHI-GRM-P1	SPIROGRMP1_06290	D	chromosome partitioning	-	-	-	-	-	AAA_31
SiRHI-GRM-P1	SPIROGRMP1_06305	S	Protein of unknown function (DUF3626)	-	-	-	-	-	DUF3626
SiRHI-GRM-P1	SPIROGRMP1_06325	D	Anion-transporting ATPase	-	-	-	-	-	AAA_31
SiRHI-GRM-P1	SPIROGRMP1_06340	L	Transposase and inactivated derivatives	-	-	-	-	-	DDE_Tnp_IS1595,Zn_Tnp_IS1595
SiRHI-GRM-P1	SPIROGRMP1_06345	L	Transposase zinc-ribbon domain	-	-	-	-	-	DDE_Tnp_IS1595,Zn_Tnp_IS1595
SiRHI-GRM-P1	SPIROGRMP1_06350	S	PQ loop repeat	-	-	-	-	-	PQ-loop
SiRHI-GRM-P1	SPIROGRMP1_06355	S	Putative esterase	-	-	-	-	-	Esterase
SiRHI-GRM-P1	SPIROGRMP1_06410	L	Endonuclease that specifically degrades the RNA of RNA- DNA hybrids	rnhC	ko03030,map03030	-	-	-	DUF3378,RNase_HII
SiRHI-GRM-P1	SPIROGRMP1_06415	I	holo-[acyl-carrier-protein] synthase activity	acpS	ko00770,ko00790,ko01100,map00770,map00790,map01100	M00126,M00841	R01625,R03503	RC00002,RC00017	ACPS
SiRHI-GRM-P1	SPIROGRMP1_06420	F	phosphorylase	pdp	ko00240,ko01100,map00240,map01100	-	R01570,R01876,R02296,R02484	RC00063	Glycos_trans_3N,Glycos_transf_3,PYNP_C
SiRHI-GRM-P1	SPIROGRMP1_06430	D	Participates in chromosomal partition during cell division. May act via the formation of a condensin-like complex containing Smc and ScpB that pull DNA away from mid-cell into both cell halves	scpA	-	-	-	-	SMC_ScpA
SiRHI-GRM-P1	SPIROGRMP1_06435	D	Participates in chromosomal partition during cell division. May act via the formation of a condensin-like complex containing Smc and ScpA that pull DNA away from mid-cell into both cell halves	scpB	-	-	-	-	SMC_ScpB
SiRHI-GRM-P1	SPIROGRMP1_06440	J	Belongs to the pseudouridine synthase RsuA family	rluB	-	-	-	-	PseudoU_synth_2,S4
SiRHI-GRM-P1	SPIROGRMP1_06450	G	chitinase activity	-	ko00520,ko01100,map00520,map01100	-	R01206,R02334	RC00467	CBM_2,Esterase_phd,Glyco_hydro_18,SLT
SiRHI-GRM-P1	SPIROGRMP1_06455	L	DDE superfamily endonuclease	-	-	-	-	-	DDE_3,HTH_Tnp_IS630
SiRHI-GRM-P1	SPIROGRMP1_06460	V	efflux transmembrane transporter activity	-	-	M00258	-	-	FtsX
SiRHI-GRM-P1	SPIROGRMP1_06465	F	Belongs to the purine pyrimidine phosphoribosyltransferase family	hpt	ko00230,ko00983,ko01100,ko01110,map00230,map00983,map01100,map01110	-	R00190,R01132,R01229,R02142,R08237,R08238,R08245	RC00063,RC00122	Pribosyltran
SiRHI-GRM-P1	SPIROGRMP1_06470	O	Acts as a processive, ATP-dependent zinc metallopeptidase for both cytoplasmic and membrane proteins. Plays a role in the quality control of integral membrane proteins	ftsH	-	M00742	-	-	AAA,Peptidase_M41
SiRHI-GRM-P1	SPIROGRMP1_06475	D	Ligates lysine onto the cytidine present at position 34 of the AUA codon-specific tRNA(Ile) that contains the anticodon CAU, in an ATP-dependent manner. Cytidine is converted to lysidine, thus changing the amino acid specificity of the tRNA from methionine to isoleucine	tilS	-	-	R09597	RC02633,RC02634	ATP_bind_3,TilS,TilS_C
SiRHI-GRM-P1	SPIROGRMP1_06480	S	Methyltransferase small domain protein	-	-	-	-	-	MTS
SiRHI-GRM-P1	SPIROGRMP1_06485	L	DNA polymerase III subunit delta	holB	ko00230,ko00240,ko01100,ko03030,ko03430,ko03440,map00230,map00240,map01100,map03030,map03430,map03440	M00260	R00375,R00376,R00377,R00378	RC02795	DNA_pol3_delta2,DNApol3-delta_C
SiRHI-GRM-P1	SPIROGRMP1_06490	F	Phosphorylation of dTMP to form dTDP in both de novo and salvage pathways of dTTP synthesis	tmk	ko00240,ko01100,map00240,map01100	M00053	R02094,R02098	RC00002	Thymidylate_kin
SiRHI-GRM-P1	SPIROGRMP1_06495	L	Binds to DNA and alters its conformation. May be involved in regulation of gene expression, nucleoid organization and DNA protection	yaaK	-	-	-	-	YbaB_DNA_bd
SiRHI-GRM-P1	SPIROGRMP1_06500	L	DNA polymerase III is a complex, multichain enzyme responsible for most of the replicative synthesis in bacteria. This DNA polymerase also exhibits 3' to 5' exonuclease activity	dnaX	ko00230,ko00240,ko01100,ko03030,ko03430,ko03440,map00230,map00240,map01100,map03030,map03430,map03440	M00260	R00375,R00376,R00377,R00378	RC02795	DNA_pol3_delta2,DNA_pol3_gamma3
SiRHI-GRM-P1	SPIROGRMP1_06505	FJ	Catalyzes the deamination of adenosine to inosine at the wobble position 34 of tRNA(Arg2)	tadA	-	-	R10223	RC00477	MafB19-deam
SiRHI-GRM-P1	SPIROGRMP1_06515	J	Catalyzes the attachment of serine to tRNA(Ser). Is also able to aminoacylate tRNA(Sec) with serine, to form the misacylated tRNA L-seryl-tRNA(Sec), which will be further converted into selenocysteinyl-tRNA(Sec)	serS	ko00970,map00970	M00359,M00360	R03662,R08218	RC00055,RC00523	Seryl_tRNA_N,tRNA-synt_2b
SiRHI-GRM-P1	SPIROGRMP1_06520	L	A type II topoisomerase that negatively supercoils closed circular double-stranded (ds) DNA in an ATP-dependent manner to modulate DNA topology and maintain chromosomes in an underwound state. Negative supercoiling favors strand separation, and DNA replication, transcription, recombination and repair, all of which involve strand separation. Also able to catalyze the interconversion of other topol…	gyrA	-	-	-	-	DNA_gyraseA_C,DNA_topoisoIV
SiRHI-GRM-P1	SPIROGRMP1_06525	L	A type II topoisomerase that negatively supercoils closed circular double-stranded (ds) DNA in an ATP-dependent manner to modulate DNA topology and maintain chromosomes in an underwound state. Negative supercoiling favors strand separation, and DNA replication, transcription, recombination and repair, all of which involve strand separation. Also able to catalyze the interconversion of other topol…	gyrB	-	-	-	-	DNA_gyraseB,DNA_gyraseB_C,HATPase_c,Toprim
SiRHI-GRM-P1	SPIROGRMP1_06535	K	high mobility group	HMGB2	ko03410,ko04140,ko04217,map03410,map04140,map04217	-	-	-	HMG_box,HMG_box_2
SiRHI-GRM-P1	SPIROGRMP1_06560	J	amidotransferase, A subunit	gatA	ko00970,ko01100,map00970,map01100	-	R03905,R04212	RC00010	Amidase
SiRHI-GRM-P1	SPIROGRMP1_06575	J	Specifically methylates the N3 position of the uracil ring of uridine 1498 (m3U1498) in 16S rRNA. Acts on the fully assembled 30S ribosomal subunit	rsmE	-	-	-	-	Methyltrans_RNA
SiRHI-GRM-P1	SPIROGRMP1_06580	S	Oxidoreductase family, NAD-binding Rossmann fold	-	ko00562,ko01120,map00562,map01120	-	R09954	RC00182	GFO_IDH_MocA
SiRHI-GRM-P1	SPIROGRMP1_06590	S	Oxidoreductase family, NAD-binding Rossmann fold	-	ko00562,ko01120,map00562,map01120	-	R09954	RC00182	GFO_IDH_MocA
SiRHI-GRM-P1	SPIROGRMP1_06595	F	Catalyzes a reversible aldol reaction between acetaldehyde and D-glyceraldehyde 3-phosphate to generate 2-deoxy- D-ribose 5-phosphate	deoC	ko00030,map00030	-	R01066	RC00436,RC00437	DeoC
SiRHI-GRM-P1	SPIROGRMP1_06600	J	Belongs to the bacterial ribosomal protein bL32 family	rpmF	ko03010,map03010	M00178	-	-	Ribosomal_L32p
SiRHI-GRM-P1	SPIROGRMP1_06625	J	This protein binds to 23S rRNA in the presence of protein L20	rplU	ko03010,map03010	M00178	-	-	Ribosomal_L21p
SiRHI-GRM-P1	SPIROGRMP1_06630	J	ribosomal protein	ysxB	-	-	-	-	Peptidase_Prp
SiRHI-GRM-P1	SPIROGRMP1_06635	J	Belongs to the bacterial ribosomal protein bL27 family	rpmA	ko03010,map03010	M00178	-	-	Ribosomal_L27
SiRHI-GRM-P1	SPIROGRMP1_06640	H	Catalyzes two steps in the biosynthesis of coenzyme A. In the first step cysteine is conjugated to 4'-phosphopantothenate to form 4-phosphopantothenoylcysteine, in the latter compound is decarboxylated to form 4'-phosphopantotheine	dfp	ko00770,ko01100,map00770,map01100	M00120	R03269,R04231	RC00064,RC00090,RC00822	DFP,Flavoprotein
SiRHI-GRM-P1	SPIROGRMP1_06645	-	-	-	-	-	-	-	-
SiRHI-GRM-P1	SPIROGRMP1_06685	C	COG2141 Coenzyme F420-dependent N5,N10-methylene tetrahydromethanopterin reductase and related flavin-dependent oxidoreductases	-	ko00920,map00920	-	R07210,R10206	RC01779,RC02556	-
SiRHI-GRM-P1	SPIROGRMP1_06740	J	Belongs to the class-II aminoacyl-tRNA synthetase family	lysS	ko00970,map00970	M00359,M00360	R03658	RC00055,RC00523	tRNA-synt_2,tRNA_anti-codon
SiRHI-GRM-P3	SPIROGRMP3_00015	O	Part of a stress-induced multi-chaperone system, it is involved in the recovery of the cell from heat-induced damage, in cooperation with DnaK, DnaJ and GrpE	clpB	ko04213,map04213	-	-	-	AAA,AAA_2,ClpB_D2-small,Clp_N
SiRHI-GRM-P3	SPIROGRMP3_00020	K	Negative regulator of class I heat shock genes (grpE- dnaK-dnaJ and groELS operons). Prevents heat-shock induction of these operons	hrcA	-	-	-	-	HrcA,HrcA_DNA-bdg
SiRHI-GRM-P3	SPIROGRMP3_00025	O	Participates actively in the response to hyperosmotic and heat shock by preventing the aggregation of stress-denatured proteins, in association with DnaK and GrpE. It is the nucleotide exchange factor for DnaK and may function as a thermosensor. Unfolded proteins bind initially to DnaJ	grpE	-	-	-	-	GrpE
SiRHI-GRM-P3	SPIROGRMP3_00030	O	Heat shock 70 kDa protein	dnaK	ko03018,ko04212,ko05152,map03018,map04212,map05152	-	-	-	HSP70
SiRHI-GRM-P3	SPIROGRMP3_00035	O	ATP binding to DnaK triggers the release of the substrate protein, thus completing the reaction cycle. Several rounds of ATP-dependent interactions between DnaJ, DnaK and GrpE are required for fully efficient folding. Also involved, together with DnaK and GrpE, in the DNA replication of plasmids through activation of initiation proteins	dnaJ	-	-	-	-	DnaJ,DnaJ_C,DnaJ_CXXCXGXG
SiRHI-GRM-P3	SPIROGRMP3_00040	S	Protein of unknown function (DUF1295)	-	-	-	-	-	DUF1295
SiRHI-GRM-P3	SPIROGRMP3_00060	L	Transposase	-	-	-	-	-	DDE_Tnp_IS1595,Zn_Tnp_IS1595
SiRHI-GRM-P3	SPIROGRMP3_00065	K	Interferes with activator-stimulated transcription by interaction with the RNA polymerase alpha-CTD. May function to globally reduce transcription of genes involved in growth- and development-promoting processes and to increase transcription of genes involved in thiol homeostasis, during periods of extreme stress	spxA	-	-	-	-	ArsC
SiRHI-GRM-P3	SPIROGRMP3_00070	F	Involved in the regulation of the intracellular balance of NAD and NADP, and is a key enzyme in the biosynthesis of NADP. Catalyzes specifically the phosphorylation on 2'-hydroxyl of the adenosine moiety of NAD to yield NADP	ppnK	ko00760,ko01100,map00760,map01100	-	R00104	RC00002,RC00078	NAD_kinase
SiRHI-GRM-P3	SPIROGRMP3_00075	G	The phosphoenolpyruvate-dependent sugar phosphotransferase system (PTS), a major carbohydrate active -transport system, catalyzes the phosphorylation of incoming sugar substrates concomitant with their translocation across the cell membrane	-	-	-	-	-	-
SiRHI-GRM-P3	SPIROGRMP3_00080	J	amino acids such as threonine, to avoid such errors, it has a posttransfer editing activity that hydrolyzes mischarged Thr-tRNA(Val) in a tRNA-dependent manner	valS	ko00970,map00970	M00359,M00360	R03665	RC00055,RC00523	Anticodon_1,Val_tRNA-synt_C,tRNA-synt_1,tRNA-synt_1_2,tRNA-synt_1g
SiRHI-GRM-P3	SPIROGRMP3_00105	S	PFAM ABC transporter related	-	-	M00221	-	-	ABC_tran
SiRHI-GRM-P3	SPIROGRMP3_00110	U	Belongs to the binding-protein-dependent transport system permease family	rbsC-1	-	M00221	-	-	BPD_transp_2
SiRHI-GRM-P3	SPIROGRMP3_00115	S	Belongs to the binding-protein-dependent transport system permease family	yufQ	-	M00221	-	-	BPD_transp_2
SiRHI-GRM-P3	SPIROGRMP3_00120	J	Specifically methylates the N7 position of a guanine in 16S rRNA	rsmG	-	-	-	-	GidB
SiRHI-GRM-P3	SPIROGRMP3_00125	D	sporulation initiation inhibitor	soj	-	-	-	-	AAA_31
SiRHI-GRM-P3	SPIROGRMP3_00130	K	ParB-like nuclease domain	parB	-	-	-	-	ParBc
SiRHI-GRM-P3	SPIROGRMP3_00135	J	Catalyzes the attachment of tyrosine to tRNA(Tyr) in a two-step reaction tyrosine is first activated by ATP to form Tyr- AMP and then transferred to the acceptor end of tRNA(Tyr)	tyrS	ko00970,map00970	M00359,M00360	R02918	RC00055,RC00523	S4,tRNA-synt_1b
SiRHI-GRM-P3	SPIROGRMP3_00140	K	sequence-specific DNA binding	-	-	-	-	-	HTH_3,HTH_31
SiRHI-GRM-P3	SPIROGRMP3_00145	K	May be required for sporulation	whiA	-	-	-	-	HTH_WhiA,LAGLIDADG_WhiA,WhiA_N
SiRHI-GRM-P3	SPIROGRMP3_00150	C	Belongs to the class-II pyridine nucleotide-disulfide oxidoreductase family	trxB	ko00450,map00450	-	R02016,R03596,R09372	RC00013,RC02518,RC02873	Pyr_redox_2
SiRHI-GRM-P3	SPIROGRMP3_00155	M	Transfers the N-acyl diglyceride group on what will become the N-terminal cysteine of membrane lipoproteins	lgt	-	-	-	-	HAD_2,LGT
SiRHI-GRM-P3	SPIROGRMP3_00160	F	Catalyzes the ATP- as well as the pyrophosphate- dependent phosphorylation of a specific serine residue in HPr, a phosphocarrier protein of the phosphoenolpyruvate-dependent sugar phosphotransferase system (PTS). HprK P also catalyzes the pyrophosphate-producing, inorganic phosphate-dependent dephosphorylation (phosphorolysis) of seryl-phosphorylated HPr (P- Ser-HPr)	hprK	-	-	-	-	Hpr_kinase_C,Hpr_kinase_N
SiRHI-GRM-P3	SPIROGRMP3_00165	D	CobQ CobB MinD ParA nucleotide binding domain	-	-	-	-	-	AAA_31
SiRHI-GRM-P3	SPIROGRMP3_00190	P	Psort location CytoplasmicMembrane, score	folT	-	-	-	-	ECF-ribofla_trS,ECF_trnsprt
SiRHI-GRM-P3	SPIROGRMP3_00195	J	Attaches a formyl group to the free amino group of methionyl-tRNA(fMet). The formyl group appears to play a dual role in the initiator identity of N-formylmethionyl-tRNA by promoting its recognition by IF2 and preventing the misappropriation of this tRNA by the elongation apparatus	fmt	ko00670,ko00970,map00670,map00970	-	R03940	RC00026,RC00165	Formyl_trans_C,Formyl_trans_N
SiRHI-GRM-P3	SPIROGRMP3_00200	S	Domain of unknown function(DUF2779)	-	-	-	-	-	Cas_Cas4,DUF2779
SiRHI-GRM-P3	SPIROGRMP3_00205	-	-	-	-	-	-	-	-
SiRHI-GRM-P3	SPIROGRMP3_00210	-	-	-	-	-	-	-	-
SiRHI-GRM-P3	SPIROGRMP3_00215	J	Ribosomal protein S20	rpsT	ko03010,map03010	M00178	-	-	Ribosomal_S20p
SiRHI-GRM-P3	SPIROGRMP3_00220	E	Threonine dehydratase	ilvA	ko00260,ko00290,ko01100,ko01110,ko01130,ko01200,ko01230,map00260,map00290,map01100,map01110,map01130,map01200,map01230	M00570	R00220,R00996	RC00418,RC02600	ACT,PALP
SiRHI-GRM-P3	SPIROGRMP3_00240	KL	Psort location Cytoplasmic, score	-	-	-	-	-	DUF3427,Helicase_C,PLDc_2,ResIII
SiRHI-GRM-P3	SPIROGRMP3_00245	F	Adenylosuccinate lyase C-terminus	purB	ko00230,ko00250,ko01100,ko01110,ko01130,map00230,map00250,map01100,map01110,map01130	M00048,M00049	R01083,R04559	RC00379,RC00444,RC00445	ADSL_C,Lyase_1
SiRHI-GRM-P3	SPIROGRMP3_00250	F	Plays an important role in the de novo pathway of purine nucleotide biosynthesis. Catalyzes the first committed step in the biosynthesis of AMP from IMP	purA	ko00230,ko00250,ko01100,map00230,map00250,map01100	M00049	R01135	RC00458,RC00459	Adenylsucc_synt
SiRHI-GRM-P3	SPIROGRMP3_00260	J	The natural substrate for this enzyme may be peptidyl- tRNAs which drop off the ribosome during protein synthesis	pth	-	-	-	-	Pept_tRNA_hydro
SiRHI-GRM-P3	SPIROGRMP3_00265	F	Involved in the biosynthesis of the central metabolite phospho-alpha-D-ribosyl-1-pyrophosphate (PRPP) via the transfer of pyrophosphoryl group from ATP to 1-hydroxyl of ribose-5-phosphate (Rib-5-P)	prs	ko00030,ko00230,ko01100,ko01110,ko01120,ko01130,ko01200,ko01230,map00030,map00230,map01100,map01110,map01120,map01130,map01200,map01230	M00005	R01049	RC00002,RC00078	Pribosyl_synth,Pribosyltran,Pribosyltran_N
SiRHI-GRM-P3	SPIROGRMP3_00270	J	Specifically dimethylates two adjacent adenosines (A1518 and A1519) in the loop of a conserved hairpin near the 3'-end of 16S rRNA in the 30S particle. May play a critical role in biogenesis of 30S subunits	ksgA	-	-	R10716	RC00003,RC03257	RrnaAD
SiRHI-GRM-P3	SPIROGRMP3_00275	D	Cell shape determining protein MreB Mrl	mreB2	-	-	-	-	MreB_Mbl
SiRHI-GRM-P3	SPIROGRMP3_00280	D	Actin	mreB2	-	-	-	-	MreB_Mbl
SiRHI-GRM-P3	SPIROGRMP3_00320	F	Catalyzes the reversible phosphorylation of UMP to UDP	pyrH	ko00240,ko01100,map00240,map01100	-	R00158	RC00002	AA_kinase
SiRHI-GRM-P3	SPIROGRMP3_00330	J	Associates with the EF-Tu.GDP complex and induces the exchange of GDP to GTP. It remains bound to the aminoacyl-tRNA.EF- Tu.GTP complex up to the GTP hydrolysis stage on the ribosome	tsf	-	-	-	-	EF_TS
SiRHI-GRM-P3	SPIROGRMP3_00335	J	Belongs to the universal ribosomal protein uS2 family	rpsB	ko03010,map03010	M00178,M00179	-	-	Ribosomal_S2
SiRHI-GRM-P3	SPIROGRMP3_00340	S	Oxidoreductase family, NAD-binding Rossmann fold	-	ko00562,ko01120,map00562,map01120	-	R09954	RC00182	GFO_IDH_MocA
SiRHI-GRM-P3	SPIROGRMP3_00345	J	Specifically methylates the N3 position of the uracil ring of uridine 1498 (m3U1498) in 16S rRNA. Acts on the fully assembled 30S ribosomal subunit	rsmE	-	-	-	-	Methyltrans_RNA
SiRHI-GRM-P3	SPIROGRMP3_00360	J	amidotransferase, A subunit	gatA	ko00970,ko01100,map00970,map01100	-	R03905,R04212	RC00010	Amidase
SiRHI-GRM-P3	SPIROGRMP3_00390	L	Caulimovirus viroplasmin	rnhA	ko03030,map03030	-	-	-	Cauli_VI,RNase_H,RnlA_toxin
SiRHI-GRM-P3	SPIROGRMP3_00415	C	COG2141 Coenzyme F420-dependent N5,N10-methylene tetrahydromethanopterin reductase and related flavin-dependent oxidoreductases	-	ko00920,map00920	-	R07210,R10206	RC01779,RC02556	-
SiRHI-GRM-P3	SPIROGRMP3_00480	O	Binds to Cpn60 in the presence of Mg-ATP and suppresses the ATPase activity of the latter	groS	-	-	-	-	Cpn10
SiRHI-GRM-P3	SPIROGRMP3_00485	O	Prevents misfolding and promotes the refolding and proper assembly of unfolded polypeptides generated under stress conditions	groL	ko03018,ko04212,ko04940,ko05134,ko05152,map03018,map04212,map04940,map05134,map05152	-	-	-	Cpn60_TCP1
SiRHI-GRM-P3	SPIROGRMP3_00500	L	RecT family	-	-	-	-	-	RecT
SiRHI-GRM-P3	SPIROGRMP3_00520	I	Catalyzes the reversible phosphatidyl group transfer from one phosphatidylglycerol molecule to another to form cardiolipin (CL) (diphosphatidylglycerol) and glycerol	cls	ko00564,ko01100,map00564,map01100	-	R07390	RC00017	PLDc_2,PLDc_N
SiRHI-GRM-P3	SPIROGRMP3_00525	-	-	-	-	-	-	-	-
SiRHI-GRM-P3	SPIROGRMP3_00535	J	Catalyzes the attachment of proline to tRNA(Pro) in a two-step reaction proline is first activated by ATP to form Pro- AMP and then transferred to the acceptor end of tRNA(Pro)	proS	ko00970,map00970	M00359,M00360	R03661	RC00055,RC00523	HGTP_anticodon,ProRS-C_1,tRNA-synt_2b
SiRHI-GRM-P3	SPIROGRMP3_00550	L	PFAM Transposase, Mutator family	-	-	-	-	-	Transposase_mut
SiRHI-GRM-P3	SPIROGRMP3_00555	IQ	Carrier of the growing fatty acid chain in fatty acid biosynthesis	acpP	-	-	-	-	PP-binding
SiRHI-GRM-P3	SPIROGRMP3_00560	P	Ferric uptake regulator family	fur	-	-	-	-	FUR
SiRHI-GRM-P3	SPIROGRMP3_00570	S	lipid binding	degV1	-	-	-	-	DegV
SiRHI-GRM-P3	SPIROGRMP3_00575	U	Preprotein translocase SecG subunit	secG	ko02024,ko03060,ko03070,map02024,map03060,map03070	M00335	-	-	SecG
SiRHI-GRM-P3	SPIROGRMP3_00580	J	3'-5' exoribonuclease that releases 5'-nucleoside monophosphates and is involved in maturation of structured RNAs	rnr	ko03018,map03018	-	-	-	OB_RNB,RNB,S1
SiRHI-GRM-P3	SPIROGRMP3_00595	J	Required for rescue of stalled ribosomes mediated by trans-translation. Binds to transfer-messenger RNA (tmRNA), required for stable association of tmRNA with ribosomes. tmRNA and SmpB together mimic tRNA shape, replacing the anticodon stem-loop with SmpB. tmRNA is encoded by the ssrA gene	smpB	-	-	-	-	SmpB
SiRHI-GRM-P3	SPIROGRMP3_00605	O	protein K27-linked deubiquitination	-	ko05132,map05132	-	-	-	AAA_16,KAP_NTPase,Mrr_cat,NACHT,SIR2_2,Tox-PLDMTX
SiRHI-GRM-P3	SPIROGRMP3_00625	L	DNA helicase	pcrA	ko03420,ko03430,map03420,map03430	-	-	-	UvrD-helicase,UvrD_C
SiRHI-GRM-P3	SPIROGRMP3_00630	S	RDD family	-	-	-	-	-	DUF4339,RDD
SiRHI-GRM-P3	SPIROGRMP3_00635	M	Glycosyl transferase family 2	cps	-	-	-	-	Glycos_transf_2
SiRHI-GRM-P3	SPIROGRMP3_00650	Q	domain protein	-	-	M00254	-	-	ABC2_membrane_3
SiRHI-GRM-P3	SPIROGRMP3_00655	O	Thiol-specific peroxidase that catalyzes the reduction of hydrogen peroxide and organic hydroperoxides to water and alcohols, respectively. Plays a role in cell protection against oxidative stress by detoxifying peroxides	tpx	-	-	-	-	AhpC-TSA,Redoxin
SiRHI-GRM-P3	SPIROGRMP3_00660	P	Cation transporter/ATPase, N-terminus	mgtA	-	-	-	-	Cation_ATPase_C,Cation_ATPase_N,E1-E2_ATPase,Hydrolase
SiRHI-GRM-P3	SPIROGRMP3_00705	S	kinase related to dihydroxyacetone kinase	yloV	-	-	-	-	Dak1_2,Dak2
SiRHI-GRM-P3	SPIROGRMP3_00730	J	Belongs to the class-II aminoacyl-tRNA synthetase family	glyS	ko00970,map00970	M00359,M00360	R03654	RC00055,RC00523	HGTP_anticodon,tRNA-synt_2b
SiRHI-GRM-P3	SPIROGRMP3_00765	L	Transposase	-	-	-	-	-	UPF0236
SiRHI-GRM-P3	SPIROGRMP3_00825	J	Specifically methylates the pseudouridine at position 1915 (m3Psi1915) in 23S rRNA	rlmH	-	-	-	-	SPOUT_MTase
SiRHI-GRM-P3	SPIROGRMP3_00830	L	Excises uracil residues from the DNA which can arise as a result of misincorporation of dUMP residues by DNA polymerase or due to deamination of cytosine	ung	ko03410,ko05340,map03410,map05340	-	-	-	UDG
SiRHI-GRM-P3	SPIROGRMP3_00835	-	-	-	-	-	-	-	ECF-ribofla_trS,ECF_trnsprt
SiRHI-GRM-P3	SPIROGRMP3_00840	H	Mur ligase middle domain	folC	ko00790,ko01100,map00790,map01100	M00126,M00841	R00942,R02237,R04241	RC00064,RC00090,RC00162	Mur_ligase_C,Mur_ligase_M
SiRHI-GRM-P3	SPIROGRMP3_00845	T	phosphorelay sensor kinase activity	folT	ko02020,map02020	M00492	-	-	ECF-ribofla_trS,ECF_trnsprt,GAF_3,HATPase_c,His_kinase
SiRHI-GRM-P3	SPIROGRMP3_00855	J	Belongs to the class-I aminoacyl-tRNA synthetase family	cysS	ko00970,map00970	M00359,M00360	R03650	RC00055,RC00523	DALR_2,tRNA-synt_1e,tRNA-synt_1g
SiRHI-GRM-P3	SPIROGRMP3_00860	J	Belongs to the class IV-like SAM-binding methyltransferase superfamily. RNA methyltransferase TrmH family	spoU	-	-	-	-	SpoU_methylase,SpoU_sub_bind
SiRHI-GRM-P3	SPIROGRMP3_00885	S	Phage terminase large subunit	-	-	-	-	-	Terminase_6,Terminase_6C
SiRHI-GRM-P3	SPIROGRMP3_00895	F	Provides the precursors necessary for DNA synthesis. Catalyzes the biosynthesis of deoxyribonucleotides from the corresponding ribonucleotides	nrdE	ko00230,ko00240,ko01100,map00230,map00240,map01100	M00053	R02017,R02018,R02019,R02024	RC00613	Flavodoxin_NdrI,RNR_N,Ribonuc_red_lgC,Ribonuc_red_lgN
SiRHI-GRM-P3	SPIROGRMP3_00900	F	ribonucleoside-diphosphate reductase beta	nrdF	ko00230,ko00240,ko01100,map00230,map00240,map01100	M00053	R02017,R02018,R02019,R02024	RC00613	Ribonuc_red_sm
SiRHI-GRM-P3	SPIROGRMP3_00905	H	Catalyzes the phosphorylation of the 3'-hydroxyl group of dephosphocoenzyme A to form coenzyme A	coaE	ko00770,ko01100,map00770,map01100	M00120	R00130	RC00002,RC00078	CoaE
SiRHI-GRM-P3	SPIROGRMP3_00910	O	Required for the formation of a threonylcarbamoyl group on adenosine at position 37 (t(6)A37) in tRNAs that read codons beginning with adenine. Is involved in the transfer of the threonylcarbamoyl moiety of threonylcarbamoyl-AMP (TC-AMP) to the N6 group of A37, together with TsaE and TsaB. TsaD likely plays a direct catalytic role in this reaction	tsaD	-	-	R10648	RC00070,RC00416	Peptidase_M22
SiRHI-GRM-P3	SPIROGRMP3_00915	J	Required for the formation of a threonylcarbamoyl group on adenosine at position 37 (t(6)A37) in tRNAs that read codons beginning with adenine. Is involved in the transfer of the threonylcarbamoyl moiety of threonylcarbamoyl-AMP (TC-AMP) to the N6 group of A37, together with TsaE and TsaB. TsaD likely plays a direct catalytic role in this reaction	tsaD	-	-	R10648	RC00070,RC00416	Peptidase_M22
SiRHI-GRM-P3	SPIROGRMP3_00920	F	Purine-nucleoside phosphorylase	deoD	ko00230,ko00240,ko00760,ko01100,ko01110,map00230,map00240,map00760,map01100,map01110	-	R01561,R01863,R01969,R02147,R02294,R02295,R02297,R02484,R02557,R02748,R08368,R10244	RC00033,RC00063,RC00122	PNP_UDP_1
SiRHI-GRM-P3	SPIROGRMP3_00935	U	Part of the Sec protein translocase complex. Interacts with the SecYEG preprotein conducting channel. SecDF uses the proton motive force (PMF) to complete protein translocation after the ATP-dependent function of SecA	secD	ko02024,ko03060,ko03070,map02024,map03060,map03070	M00335	-	-	SecD_SecF,Sec_GG
SiRHI-GRM-P3	SPIROGRMP3_00940	F	Catalyzes a salvage reaction resulting in the formation of AMP, that is energically less costly than de novo synthesis	apt	ko00230,ko01100,map00230,map01100	-	R00190,R01229,R04378	RC00063	Pribosyltran
SiRHI-GRM-P3	SPIROGRMP3_00945	KT	In eubacteria ppGpp (guanosine 3'-diphosphate 5-' diphosphate) is a mediator of the stringent response that coordinates a variety of cellular activities in response to changes in nutritional abundance	relA	ko00230,map00230	-	R00429	RC00002,RC00078	ACT_4,HD_4,RelA_SpoT,TGS
SiRHI-GRM-P3	SPIROGRMP3_00950	J	histidyl-tRNA synthetase	hisS	ko00970,map00970	M00359,M00360	R03655	RC00055,RC00523	HGTP_anticodon,tRNA-synt_His
SiRHI-GRM-P3	SPIROGRMP3_00955	J	Aspartyl-tRNA synthetase with relaxed tRNA specificity since it is able to aspartylate not only its cognate tRNA(Asp) but also tRNA(Asn). Reaction proceeds in two steps L-aspartate is first activated by ATP to form Asp-AMP and then transferred to the acceptor end of tRNA(Asp Asn)	aspS	ko00970,map00970	M00359,M00360	R05577	RC00055,RC00523	GAD,tRNA-synt_2,tRNA_anti-codon
SiRHI-GRM-P3	SPIROGRMP3_01005	J	Belongs to the SUA5 family	-	-	-	R10463	RC00745	Sua5_yciO_yrdC
SiRHI-GRM-P3	SPIROGRMP3_01015	J	Methylates the class 1 translation termination release factors RF1 PrfA and RF2 PrfB on the glutamine residue of the universally conserved GGQ motif	prmC	-	-	R10806	RC00003,RC03279	MTS,Methyltransf_31,Methyltransf_4
SiRHI-GRM-P3	SPIROGRMP3_01025	J	Peptide chain release factor 1 directs the termination of translation in response to the peptide chain termination codons UAG and UAA	prfA	-	-	-	-	PCRF,RF-1
SiRHI-GRM-P3	SPIROGRMP3_01030	F	Psort location Cytoplasmic, score 8.87	tdk	ko00240,ko00983,ko01100,map00240,map00983,map01100	-	R01567,R02099,R08233	RC00002,RC00017	TK
SiRHI-GRM-P3	SPIROGRMP3_01035	S	DHH family	-	-	-	-	-	DHH,DHHA1
SiRHI-GRM-P3	SPIROGRMP3_01040	G	PFAM ABC transporter related	-	ko02010,map02010	M00194,M00196,M00197,M00200,M00201,M00203,M00206,M00207,M00491,M00602,M00605,M00606	-	-	ABC_tran,TOBE_2
SiRHI-GRM-P3	SPIROGRMP3_01045	J	50S ribosomal protein L31	rpmE	ko03010,map03010	M00178	-	-	Ribosomal_L31
SiRHI-GRM-P3	SPIROGRMP3_01095	L	DNA polymerase III alpha subunit	dnaE	ko00230,ko00240,ko01100,ko03030,ko03430,ko03440,map00230,map00240,map01100,map03030,map03430,map03440	M00260	R00375,R00376,R00377,R00378	RC02795	DNA_pol3_alpha,HHH_6,PHP,tRNA_anti-codon
SiRHI-GRM-P3	SPIROGRMP3_01100	S	Metalloenzyme superfamily	-	-	-	-	-	CHB_HEX_C_1,PA14,Phosphodiest
SiRHI-GRM-P3	SPIROGRMP3_01120	V	COG0534 Na -driven multidrug efflux pump	-	-	-	-	-	MatE
SiRHI-GRM-P3	SPIROGRMP3_01150	J	Catalyzes the attachment of alanine to tRNA(Ala) in a two-step reaction alanine is first activated by ATP to form Ala- AMP and then transferred to the acceptor end of tRNA(Ala). Also edits incorrectly charged Ser-tRNA(Ala) and Gly-tRNA(Ala) via its editing domain	alaS	ko00970,map00970	M00359,M00360	R03038	RC00055,RC00523	DHHA1,tRNA-synt_2c,tRNA_SAD
SiRHI-GRM-P3	SPIROGRMP3_01155	E	Catalyzes the reversible interconversion of serine and glycine with tetrahydrofolate (THF) serving as the one-carbon carrier. This reaction serves as the major source of one-carbon groups required for the biosynthesis of purines, thymidylate, methionine, and other important biomolecules. Also exhibits THF- independent aldolase activity toward beta-hydroxyamino acids, producing glycine and aldehyd…	glyA	ko00260,ko00460,ko00630,ko00670,ko00680,ko01100,ko01110,ko01120,ko01130,ko01200,ko01230,ko01523,map00260,map00460,map00630,map00670,map00680,map01100,map01110,map01120,map01130,map01200,map01230,map01523	M00140,M00141,M00346,M00532	R00945,R09099	RC00022,RC00112,RC01583,RC02958	SHMT
SiRHI-GRM-P3	SPIROGRMP3_01165	S	Phage terminase large subunit	-	-	-	-	-	Terminase_6,Terminase_6C
SiRHI-GRM-P3	SPIROGRMP3_01175	T	GTP-binding protein TypA	typA	-	-	-	-	EFG_C,EFG_II,GTP_EFTU,GTP_EFTU_D2
SiRHI-GRM-P3	SPIROGRMP3_01190	S	ISXO2-like transposase domain	-	-	-	-	-	DDE_Tnp_IS1595
SiRHI-GRM-P3	SPIROGRMP3_01215	S	MTH538 TIR-like domain (DUF1863)	-	-	-	-	-	DUF1863
SiRHI-GRM-P3	SPIROGRMP3_01230	J	This protein is one of the early assembly proteins of the 50S ribosomal subunit, although it is not seen to bind rRNA by itself. It is important during the early stages of 50S assembly	rplM	ko03010,map03010	M00178,M00179	-	-	Ribosomal_L13
SiRHI-GRM-P3	SPIROGRMP3_01235	J	Belongs to the universal ribosomal protein uS9 family	rpsI	ko03010,map03010	M00178,M00179	-	-	Ribosomal_S9
SiRHI-GRM-P3	SPIROGRMP3_01265	L	PFAM transposase mutator type	-	-	-	-	-	Transposase_mut
SiRHI-GRM-P3	SPIROGRMP3_01270	P	Participates in the control of copper homeostasis	cutC	-	-	-	-	CutC
SiRHI-GRM-P3	SPIROGRMP3_01275	H	Catalyzes the formation of S-adenosylmethionine (AdoMet) from methionine and ATP. The overall synthetic reaction is composed of two sequential steps, AdoMet formation and the subsequent tripolyphosphate hydrolysis which occurs prior to release of AdoMet from the enzyme	metK	ko00270,ko01100,ko01110,ko01230,map00270,map01100,map01110,map01230	M00034,M00035,M00368,M00609	R00177,R04771	RC00021,RC01211	S-AdoMet_synt_C,S-AdoMet_synt_M,S-AdoMet_synt_N
SiRHI-GRM-P3	SPIROGRMP3_01280	I	Lysophospholipase	-	-	-	-	-	Hydrolase_4
SiRHI-GRM-P3	SPIROGRMP3_01285	S	YmdB-like protein	ymdB	-	-	-	-	YmdB
SiRHI-GRM-P3	SPIROGRMP3_01290	S	Might take part in the signal recognition particle (SRP) pathway. This is inferred from the conservation of its genetic proximity to ftsY ffh. May be a regulatory protein	-	-	-	-	-	UPF0122
SiRHI-GRM-P3	SPIROGRMP3_01295	D	Involved in targeting and insertion of nascent membrane proteins into the cytoplasmic membrane. Acts as a receptor for the complex formed by the signal recognition particle (SRP) and the ribosome-nascent chain (RNC)	ftsY	ko02024,ko03060,ko03070,map02024,map03060,map03070	M00335	-	-	SRP54,SRP54_N
SiRHI-GRM-P3	SPIROGRMP3_01335	L	transposase activity	-	-	-	-	-	Transposase_mut
SiRHI-GRM-P3	SPIROGRMP3_01380	L	PFAM Transposase, Mutator family	-	-	-	-	-	Transposase_mut
SiRHI-GRM-P3	SPIROGRMP3_01390	Q	Isochorismatase family	PncA	ko00760,ko01100,map00760,map01100	-	R01268	RC00100	Isochorismatase
SiRHI-GRM-P3	SPIROGRMP3_01395	G	Belongs to the GPI family	pgi	ko00010,ko00030,ko00500,ko00520,ko01100,ko01110,ko01120,ko01130,ko01200,map00010,map00030,map00500,map00520,map01100,map01110,map01120,map01130,map01200	M00001,M00004,M00114	R02739,R02740,R03321	RC00376,RC00563	PGI
SiRHI-GRM-P3	SPIROGRMP3_01400	J	S1 RNA binding domain	-	-	-	-	-	S1
SiRHI-GRM-P3	SPIROGRMP3_01405	S	MCRA family	mycA	-	-	-	-	MCRA
SiRHI-GRM-P3	SPIROGRMP3_01415	H	PFAM 5-formyltetrahydrofolate cyclo-ligase	fthC	ko00670,ko01100,map00670,map01100	-	R02301	RC00183	5-FTHF_cyc-lig
SiRHI-GRM-P3	SPIROGRMP3_01420	C	SUF system FeS assembly protein, NifU family	-	-	-	-	-	NifU_N
SiRHI-GRM-P3	SPIROGRMP3_01425	E	Catalyzes the removal of elemental sulfur and selenium atoms from L-cysteine, L-cystine, L-selenocysteine, and L- selenocystine to produce L-alanine	nifS	ko00450,ko01100,map00450,map01100	-	R03599,R11528	RC00961,RC01789,RC02313	Aminotran_5
SiRHI-GRM-P3	SPIROGRMP3_01440	FG	COG0537 Diadenosine tetraphosphate (Ap4A) hydrolase and other HIT family hydrolases	hit	-	-	-	-	HIT
SiRHI-GRM-P3	SPIROGRMP3_01470	G	Catalyzes the transfer of a two-carbon ketol group from a ketose donor to an aldose acceptor, via a covalent intermediate with the cofactor thiamine pyrophosphate	tkt	ko00030,ko00710,ko01051,ko01100,ko01110,ko01120,ko01130,ko01200,ko01230,map00030,map00710,map01051,map01100,map01110,map01120,map01130,map01200,map01230	M00004,M00007,M00165,M00167	R01067,R01641,R01830,R06590	RC00032,RC00226,RC00571,RC01560	Transket_pyr,Transketolase_C,Transketolase_N
SiRHI-GRM-P3	SPIROGRMP3_01475	S	protein conserved in bacteria	-	-	-	-	-	UPF0154
SiRHI-GRM-P3	SPIROGRMP3_01480	J	Ribosomal protein subunit S28	-	ko03010,map03010	M00178,M00179	-	-	Ribosomal_S15
SiRHI-GRM-P3	SPIROGRMP3_01485	I	Catalyzes the transfer of an acyl group from acyl- phosphate (acyl-PO(4)) to glycerol-3-phosphate (G3P) to form lysophosphatidic acid (LPA). This enzyme utilizes acyl-phosphate as fatty acyl donor, but not acyl-CoA or acyl-ACP	plsY	ko00561,ko00564,ko01100,ko01110,map00561,map00564,map01100,map01110	M00089	R00851,R09380	RC00004,RC00039,RC00041	G3P_acyltransf
SiRHI-GRM-P3	SPIROGRMP3_01490	S	PQ loop repeat	-	-	-	-	-	MtN3_slv,PQ-loop
SiRHI-GRM-P3	SPIROGRMP3_01495	S	Sugar efflux transporter for intercellular exchange	-	-	-	-	-	MtN3_slv,PQ-loop
SiRHI-GRM-P3	SPIROGRMP3_01595	L	helicase superfamily c-terminal domain	deaD	-	-	-	-	DEAD,Helicase_C
SiRHI-GRM-P3	SPIROGRMP3_01600	L	Endonuclease IV plays a role in DNA repair. It cleaves phosphodiester bonds at apurinic or apyrimidinic sites (AP sites) to produce new 5'-ends that are base-free deoxyribose 5-phosphate residues. It preferentially attacks modified AP sites created by bleomycin and neocarzinostatin	nfo	ko03410,map03410	-	-	-	AP_endonuc_2
SiRHI-GRM-P3	SPIROGRMP3_01605	H	Catalyzes the reversible adenylation of nicotinate mononucleotide (NaMN) to nicotinic acid adenine dinucleotide (NaAD)	nadD	ko00760,ko01100,map00760,map01100	M00115	R00137,R03005	RC00002	CTP_transf_like
SiRHI-GRM-P3	SPIROGRMP3_01610	V	ABC-type multidrug transport system ATPase and permease	-	ko02010,map02010	-	-	-	ABC_membrane,ABC_tran
SiRHI-GRM-P3	SPIROGRMP3_01625	S	lipid binding	degV1	-	-	-	-	DegV
SiRHI-GRM-P3	SPIROGRMP3_01670	F	Cytidine monophosphokinase	udk	ko00240,ko00983,ko01100,map00240,map00983,map01100	-	R00513,R00516,R00517,R00962,R00964,R00967,R00968,R00970,R01548,R01549,R01880,R02091,R02096,R02097,R02327,R02332,R02371,R02372,R08232	RC00002,RC00017	PRK
SiRHI-GRM-P3	SPIROGRMP3_01675	L	Could be a nuclease involved in processing of the 5'-end of pre-16S rRNA	-	-	-	-	-	RuvX
SiRHI-GRM-P3	SPIROGRMP3_01695	L	ISXO2-like transposase domain	-	-	-	-	-	DDE_Tnp_IS1595,Zn_Tnp_IS1595
SiRHI-GRM-P3	SPIROGRMP3_01705	S	C4-dicarboxylate anaerobic carrier	arcD	-	-	-	-	DcuC
SiRHI-GRM-P3	SPIROGRMP3_01710	E	amino acid	potE	-	-	-	-	AA_permease,AA_permease_2,SLC12
SiRHI-GRM-P3	SPIROGRMP3_01715	V	efflux transmembrane transporter activity	-	-	M00258	-	-	FtsX
SiRHI-GRM-P3	SPIROGRMP3_01720	F	Belongs to the purine pyrimidine phosphoribosyltransferase family	hpt	ko00230,ko00983,ko01100,ko01110,map00230,map00983,map01100,map01110	-	R00190,R01132,R01229,R02142,R08237,R08238,R08245	RC00063,RC00122	Pribosyltran
SiRHI-GRM-P3	SPIROGRMP3_01725	O	Acts as a processive, ATP-dependent zinc metallopeptidase for both cytoplasmic and membrane proteins. Plays a role in the quality control of integral membrane proteins	ftsH	-	M00742	-	-	AAA,Peptidase_M41
SiRHI-GRM-P3	SPIROGRMP3_01730	D	Ligates lysine onto the cytidine present at position 34 of the AUA codon-specific tRNA(Ile) that contains the anticodon CAU, in an ATP-dependent manner. Cytidine is converted to lysidine, thus changing the amino acid specificity of the tRNA from methionine to isoleucine	tilS	-	-	R09597	RC02633,RC02634	ATP_bind_3,TilS,TilS_C
SiRHI-GRM-P3	SPIROGRMP3_01735	S	Methyltransferase small domain protein	-	-	-	-	-	MTS
SiRHI-GRM-P3	SPIROGRMP3_01740	L	DNA polymerase III subunit delta	holB	ko00230,ko00240,ko01100,ko03030,ko03430,ko03440,map00230,map00240,map01100,map03030,map03430,map03440	M00260	R00375,R00376,R00377,R00378	RC02795	DNA_pol3_delta2,DNApol3-delta_C
SiRHI-GRM-P3	SPIROGRMP3_01745	F	Phosphorylation of dTMP to form dTDP in both de novo and salvage pathways of dTTP synthesis	tmk	ko00240,ko01100,map00240,map01100	M00053	R02094,R02098	RC00002	Thymidylate_kin
SiRHI-GRM-P3	SPIROGRMP3_01750	L	Binds to DNA and alters its conformation. May be involved in regulation of gene expression, nucleoid organization and DNA protection	yaaK	-	-	-	-	YbaB_DNA_bd
SiRHI-GRM-P3	SPIROGRMP3_01755	L	DNA polymerase III is a complex, multichain enzyme responsible for most of the replicative synthesis in bacteria. This DNA polymerase also exhibits 3' to 5' exonuclease activity	dnaX	ko00230,ko00240,ko01100,ko03030,ko03430,ko03440,map00230,map00240,map01100,map03030,map03430,map03440	M00260	R00375,R00376,R00377,R00378	RC02795	DNA_pol3_delta2,DNA_pol3_gamma3
SiRHI-GRM-P3	SPIROGRMP3_01760	FJ	Catalyzes the deamination of adenosine to inosine at the wobble position 34 of tRNA(Arg2)	tadA	-	-	R10223	RC00477	MafB19-deam
SiRHI-GRM-P3	SPIROGRMP3_01770	J	Catalyzes the attachment of serine to tRNA(Ser). Is also able to aminoacylate tRNA(Sec) with serine, to form the misacylated tRNA L-seryl-tRNA(Sec), which will be further converted into selenocysteinyl-tRNA(Sec)	serS	ko00970,map00970	M00359,M00360	R03662,R08218	RC00055,RC00523	Seryl_tRNA_N,tRNA-synt_2b
SiRHI-GRM-P3	SPIROGRMP3_01775	L	A type II topoisomerase that negatively supercoils closed circular double-stranded (ds) DNA in an ATP-dependent manner to modulate DNA topology and maintain chromosomes in an underwound state. Negative supercoiling favors strand separation, and DNA replication, transcription, recombination and repair, all of which involve strand separation. Also able to catalyze the interconversion of other topol…	gyrA	-	-	-	-	DNA_gyraseA_C,DNA_topoisoIV
SiRHI-GRM-P3	SPIROGRMP3_01780	L	A type II topoisomerase that negatively supercoils closed circular double-stranded (ds) DNA in an ATP-dependent manner to modulate DNA topology and maintain chromosomes in an underwound state. Negative supercoiling favors strand separation, and DNA replication, transcription, recombination and repair, all of which involve strand separation. Also able to catalyze the interconversion of other topol…	gyrB	-	-	-	-	DNA_gyraseB,DNA_gyraseB_C,HATPase_c,Toprim
SiRHI-GRM-P3	SPIROGRMP3_01830	H	Catalyzes the ATP-dependent transfer of a sulfur to tRNA to produce 4-thiouridine in position 8 of tRNAs, which functions as a near-UV photosensor. Also catalyzes the transfer of sulfur to the sulfur carrier protein ThiS, forming ThiS-thiocarboxylate. This is a step in the synthesis of thiazole, in the thiamine biosynthesis pathway. The sulfur is donated as persulfide by IscS	thiI	ko00730,ko01100,ko04122,map00730,map01100,map04122	-	R07461	-	THUMP,ThiI
SiRHI-GRM-P3	SPIROGRMP3_01835	D	modulates the frequency and position of FtsZ ring formation. Inhibits FtsZ ring formation at polar sites. Interacts either with FtsZ or with one of its binding partners to promote depolymerization	ezrA	-	-	-	-	DUF4175,EzrA
SiRHI-GRM-P3	SPIROGRMP3_01840	F	Catalyzes the phosphorylation of pantothenate (Pan), the first step in CoA biosynthesis	coaX	ko00770,ko01100,map00770,map01100	M00120	R02971,R03018,R04391	RC00002,RC00017	Pan_kinase
SiRHI-GRM-P3	SPIROGRMP3_01845	S	Catalyzes the condensation of 2 ATP molecules into cyclic di-AMP (c-di-AMP), a second messenger used to regulate differing processes in different bacteria	dacA	-	-	-	-	DisA_N
SiRHI-GRM-P3	SPIROGRMP3_01860	F	Essential for recycling GMP and indirectly, cGMP	gmk	ko00230,ko01100,map00230,map01100	M00050	R00332,R02090	RC00002	Guanylate_kin
SiRHI-GRM-P3	SPIROGRMP3_01865	L	RNA methyltransferase, RsmD family	rsmD	-	-	R07234	RC00003	Cons_hypoth95
SiRHI-GRM-P3	SPIROGRMP3_01870	J	Removes the formyl group from the N-terminal Met of newly synthesized proteins. Requires at least a dipeptide for an efficient rate of reaction. N-terminal L-methionine is a prerequisite for activity but the enzyme has broad specificity at other positions	def	-	-	-	-	Pep_deformylase
SiRHI-GRM-P3	SPIROGRMP3_01875	S	An RNase that has 5'-3' exonuclease and possibly endonuclease activity. Involved in maturation of rRNA and in some organisms also mRNA maturation and or decay	rnj	ko03018,map03018	-	-	-	Lactamase_B,Lactamase_B_2,RMMBL
SiRHI-GRM-P3	SPIROGRMP3_01895	S	Phage terminase large subunit	-	-	-	-	-	Terminase_6,Terminase_6C
SiRHI-GRM-P3	SPIROGRMP3_01920	J	Is required not only for elongation of protein synthesis but also for the initiation of all mRNA translation through initiator tRNA(fMet) aminoacylation	metG	ko00450,ko00970,map00450,map00970	M00359,M00360	R03659,R04773	RC00055,RC00523	Anticodon_1,tRNA-synt_1g
SiRHI-GRM-P3	SPIROGRMP3_01955	J	Catalyzes the 2-thiolation of uridine at the wobble position (U34) of tRNA, leading to the formation of s(2)U34	trmU	ko04122,map04122	-	R08700	RC02313,RC02315	tRNA_Me_trans
SiRHI-GRM-P3	SPIROGRMP3_01965	S	Phage terminase large subunit	-	-	-	-	-	Terminase_6,Terminase_6C
SiRHI-GRM-P3	SPIROGRMP3_01995	L	bacterial (prokaryotic) histone like domain	-	-	-	-	-	Bac_DNA_binding
SiRHI-GRM-P3	SPIROGRMP3_02000	O	AAA domain (Cdc48 subfamily)	-	-	-	-	-	AAA_2
SiRHI-GRM-P3	SPIROGRMP3_02005	S	Phage terminase large subunit	-	-	-	-	-	Terminase_6,Terminase_6C
SiRHI-GRM-P3	SPIROGRMP3_02025	K	transcriptional regulatory protein	-	-	-	-	-	Transcrip_reg
SiRHI-GRM-P3	SPIROGRMP3_02030	H	Catalyzes the ATP-dependent amidation of deamido-NAD to form NAD. Uses ammonia as a nitrogen source	nadE	ko00760,ko01100,map00760,map01100	M00115	R00189	RC00100	NAD_synthase
SiRHI-GRM-P3	SPIROGRMP3_02035	S	RmuC family	rmuC	-	-	-	-	RmuC
SiRHI-GRM-P3	SPIROGRMP3_02040	S	An essential GTPase which binds GTP, GDP and possibly (p)ppGpp with moderate affinity, with high nucleotide exchange rates and a fairly low GTP hydrolysis rate. Plays a role in control of the cell cycle, stress response, ribosome biogenesis and in those bacteria that undergo differentiation, in morphogenesis control	obg	-	-	-	-	DUF1967,GTP1_OBG,MMR_HSR1
SiRHI-GRM-P3	SPIROGRMP3_02060	H	Lipoate-protein ligase	lplA	ko00785,ko01100,map00785,map01100	-	R07770,R07771,R11143	RC00043,RC00070,RC00090,RC00992,RC02896	BPL_LplA_LipB,Lip_prot_lig_C
SiRHI-GRM-P3	SPIROGRMP3_02065	S	Serine aminopeptidase, S33	-	-	-	-	-	Hydrolase_4
SiRHI-GRM-P3	SPIROGRMP3_02070	C	nadh oxidase	nox	-	-	-	-	Pyr_redox_2,Pyr_redox_dim
SiRHI-GRM-P3	SPIROGRMP3_02075	F	Catalyzes the formation of acetyl phosphate from acetate and ATP. Can also catalyze the reverse reaction	ackA	ko00430,ko00620,ko00640,ko00680,ko00720,ko01100,ko01120,ko01200,map00430,map00620,map00640,map00680,map00720,map01100,map01120,map01200	M00357,M00579	R00315,R01353	RC00002,RC00043	Acetate_kinase
SiRHI-GRM-P3	SPIROGRMP3_02080	C	Catalyzes the formation of acetyl phosphate from acetate and ATP. Can also catalyze the reverse reaction	ackA	ko00430,ko00620,ko00640,ko00680,ko00720,ko01100,ko01120,ko01200,map00430,map00620,map00640,map00680,map00720,map01100,map01120,map01200	M00357,M00579	R00315,R01353	RC00002,RC00043	Acetate_kinase
SiRHI-GRM-P3	SPIROGRMP3_02085	C	phosphate acetyltransferase	pta	ko00430,ko00620,ko00640,ko00680,ko00720,ko01100,ko01120,ko01200,map00430,map00620,map00640,map00680,map00720,map01100,map01120,map01200	M00236,M00357,M00579	R00230,R00921	RC00004,RC02746,RC02816	PTA_PTB
SiRHI-GRM-P3	SPIROGRMP3_02090	F	Catalyzes the reversible phosphorylation of UMP to UDP	pyrH	ko00240,ko01100,map00240,map01100	-	R00158	RC00002	AA_kinase
SiRHI-GRM-P3	SPIROGRMP3_02095	G	Psort location Cytoplasmic, score 8.87	rpiB	-	-	-	-	LacAB_rpiB
SiRHI-GRM-P3	SPIROGRMP3_02105	G	Aldolase	fba	ko00010,ko00030,ko00051,ko00680,ko00710,ko01100,ko01110,ko01120,ko01130,ko01200,ko01230,map00010,map00030,map00051,map00680,map00710,map01100,map01110,map01120,map01130,map01200,map01230	M00001,M00003,M00165,M00167,M00344,M00345	R01068,R01070,R01829,R02568	RC00438,RC00439,RC00603,RC00604	F_bP_aldolase
SiRHI-GRM-P3	SPIROGRMP3_02110	F	Catalyzes the ATP-dependent amination of UTP to CTP with either L-glutamine or ammonia as the source of nitrogen. Regulates intracellular CTP levels through interactions with the four ribonucleotide triphosphates	pyrG	ko00240,ko01100,map00240,map01100	M00052	R00571,R00573	RC00010,RC00074	CTP_synth_N,GATase
SiRHI-GRM-P3	SPIROGRMP3_02115	K	RNA polymerase activity	rpoE	ko00230,ko00240,ko01100,ko03020,map00230,map00240,map01100,map03020	M00183	R00435,R00441,R00442,R00443	RC02795	-
SiRHI-GRM-P3	SPIROGRMP3_02120	J	Arginyl tRNA synthetase N terminal dom	argS	ko00970,map00970	M00359,M00360	R03646	RC00055,RC00523	Arg_tRNA_synt_N,DALR_1,tRNA-synt_1d
SiRHI-GRM-P3	SPIROGRMP3_02135	J	Catalyzes the attachment of glutamate to tRNA(Glu) in a two-step reaction glutamate is first activated by ATP to form Glu-AMP and then transferred to the acceptor end of tRNA(Glu)	gltX	ko00970,ko01100,map00970,map01100	M00360	R03651,R05578	RC00055,RC00523	tRNA-synt_1c
SiRHI-GRM-P3	SPIROGRMP3_02155	J	ATPase that binds to both the 70S ribosome and the 50S ribosomal subunit in a nucleotide-independent manner	ychF	-	-	-	-	MMR_HSR1,YchF-GTPase_C
SiRHI-GRM-P3	SPIROGRMP3_02160	L	Transposase	-	-	-	-	-	UPF0236
SiRHI-GRM-P3	SPIROGRMP3_02175	L	Plays an important role in DNA replication, recombination and repair. Binds to ssDNA and to an array of partner proteins to recruit them to their sites of action during DNA metabolism	-	-	-	-	-	SSB
SiRHI-GRM-P3	SPIROGRMP3_02210	E	Peptidase family M20/M25/M40	ytjP	ko00300,ko01100,ko01120,ko01230,map00300,map01100,map01120,map01230	M00016	R02734	RC00064,RC00090	M20_dimer,Peptidase_M20
SiRHI-GRM-P3	SPIROGRMP3_02345	T	phosphatase	prpC	-	-	-	-	PP2C,PP2C_2
SiRHI-GRM-P3	SPIROGRMP3_02350	H	Belongs to the protein kinase superfamily	CDK7	ko03022,ko03420,ko04110,map03022,map03420,map04110	M00290	-	-	Pkinase
SiRHI-GRM-P3	SPIROGRMP3_02355	S	One of several proteins that assist in the late maturation steps of the functional core of the 30S ribosomal subunit. Helps release RbfA from mature subunits. May play a role in the assembly of ribosomal proteins into the subunit. Circularly permuted GTPase that catalyzes slow GTP hydrolysis, GTPase activity is stimulated by the 30S ribosomal subunit	rsgA	ko00730,ko01100,map00730,map01100	-	R00615,R02135	RC00002,RC00017	RsgA_GTPase,RsgA_N
SiRHI-GRM-P3	SPIROGRMP3_02395	P	spermidine putrescine transport system, permease	potC	ko02010,map02010	M00299	-	-	BPD_transp_1,Lipoprotein_8
SiRHI-GRM-P3	SPIROGRMP3_02400	P	ABC transporter permease	potB	ko02010,map02010	M00299	-	-	BPD_transp_1
SiRHI-GRM-P3	SPIROGRMP3_02405	E	Part of the ABC transporter complex PotABCD involved in spermidine putrescine import. Responsible for energy coupling to the transport system	potA	ko02010,map02010	M00299	-	-	ABC_tran,TOBE_2
SiRHI-GRM-P3	SPIROGRMP3_02410	K	AraC-like ligand binding domain	puuR	-	-	-	-	Cupin_2,HTH_19,HTH_3
SiRHI-GRM-P3	SPIROGRMP3_02425	G	General (non sugar-specific) component of the phosphoenolpyruvate-dependent sugar phosphotransferase system (sugar PTS). This major carbohydrate active-transport system catalyzes the phosphorylation of incoming sugar substrates concomitantly with their translocation across the cell membrane. Enzyme I transfers the phosphoryl group from phosphoenolpyruvate (PEP) to the phosphoryl carrier protein (…	ptsI	ko02060,map02060	-	-	-	PEP-utilisers_N,PEP-utilizers,PEP-utilizers_C
SiRHI-GRM-P3	SPIROGRMP3_02430	G	PTS system, sucrose-specific	treP	-	-	-	-	PTS_EIIA_1,PTS_EIIB,PTS_EIIC
SiRHI-GRM-P3	SPIROGRMP3_02435	S	Alpha/beta hydrolase family	-	-	-	-	-	Hydrolase_4
SiRHI-GRM-P3	SPIROGRMP3_02450	P	Belongs to the sodium neurotransmitter symporter (SNF) (TC 2.A.22) family	-	-	-	-	-	SNF
SiRHI-GRM-P3	SPIROGRMP3_02510	-	-	-	-	M00254	-	-	ABC2_membrane_2
SiRHI-GRM-P3	SPIROGRMP3_02515	V	abc transporter atp-binding protein	bcrA	-	M00254	-	-	ABC_tran
SiRHI-GRM-P3	SPIROGRMP3_02520	V	abc transporter atp-binding protein	bcrA	-	M00254	-	-	ABC_tran
SiRHI-GRM-P3	SPIROGRMP3_02530	L	Recombinational DNA repair protein (RecE pathway)	recT	-	-	-	-	RecT
SiRHI-GRM-P3	SPIROGRMP3_02565	E	amino acid	ykbA	-	-	-	-	AA_permease_2
SiRHI-GRM-P3	SPIROGRMP3_02570	E	amino acid	ykbA	-	-	-	-	AA_permease_2
SiRHI-GRM-P3	SPIROGRMP3_02575	L	damaged site, the DNA wraps around one UvrB monomer. DNA wrap is dependent on ATP binding by UvrB and probably causes local melting of the DNA helix, facilitating insertion of UvrB beta-hairpin between the DNA strands. Then UvrB probes one DNA strand for the presence of a lesion. If a lesion is found the UvrA subunits dissociate and the UvrB-DNA preincision complex is formed. This complex is subs…	uvrB	ko03420,map03420	-	-	-	Helicase_C,ResIII,UVR,UvrB
SiRHI-GRM-P3	SPIROGRMP3_02610	L	Transposase	-	-	-	-	-	HTH_23,HTH_Tnp_IS630
SiRHI-GRM-P3	SPIROGRMP3_02620	S	Protein of unknown function (DUF3626)	-	-	-	-	-	DUF3626
SiRHI-GRM-P3	SPIROGRMP3_02625	S	Protein of unknown function (DUF3626)	-	-	-	-	-	DUF3626
SiRHI-GRM-P3	SPIROGRMP3_02645	D	Anion-transporting ATPase	-	-	-	-	-	AAA_31
SiRHI-GRM-P3	SPIROGRMP3_02660	L	Transposase and inactivated derivatives	-	-	-	-	-	DDE_Tnp_IS1595,Zn_Tnp_IS1595
SiRHI-GRM-P3	SPIROGRMP3_02665	L	Transposase zinc-ribbon domain	-	-	-	-	-	DDE_Tnp_IS1595,Zn_Tnp_IS1595
SiRHI-GRM-P3	SPIROGRMP3_02675	K	RNA polymerase activity	rpoE	ko00230,ko00240,ko01100,ko03020,map00230,map00240,map01100,map03020	M00183	R00435,R00441,R00442,R00443	RC02795	-
SiRHI-GRM-P3	SPIROGRMP3_02685	J	domain protein associated with RNAses G and E	-	-	-	-	-	DUF402
SiRHI-GRM-P3	SPIROGRMP3_02700	P	COG0619 ABC-type cobalt transport system, permease component CbiQ and related transporters	cbiQ	ko02010,map02010	M00582	-	-	CbiQ
SiRHI-GRM-P3	SPIROGRMP3_02705	P	ATP-binding (A) component of a common energy-coupling factor (ECF) ABC-transporter complex. Unlike classic ABC transporters this ECF transporter provides the energy necessary to transport a number of different substrates	cbiO2	ko02010,map02010	M00582	-	-	ABC_tran
SiRHI-GRM-P3	SPIROGRMP3_02710	P	ATP-binding (A) component of a common energy-coupling factor (ECF) ABC-transporter complex. Unlike classic ABC transporters this ECF transporter provides the energy necessary to transport a number of different substrates	cbiO1	ko02010,map02010	M00582	-	-	ABC_tran
SiRHI-GRM-P3	SPIROGRMP3_02720	L	In addition to polymerase activity, this DNA polymerase exhibits 5'-3' exonuclease activity	polA	ko00230,ko00240,ko01100,ko03030,ko03410,ko03420,ko03440,map00230,map00240,map01100,map03030,map03410,map03420,map03440	-	R00375,R00376,R00377,R00378	RC02795	5_3_exonuc,5_3_exonuc_N,DNA_pol_A
SiRHI-GRM-P3	SPIROGRMP3_02725	L	Involved in base excision repair of DNA damaged by oxidation or by mutagenic agents. Acts as DNA glycosylase that recognizes and removes damaged bases. Has a preference for oxidized purines, such as 7,8-dihydro-8-oxoguanine (8-oxoG). Has AP (apurinic apyrimidinic) lyase activity and introduces nicks in the DNA strand. Cleaves the DNA backbone by beta-delta elimination to generate a single-strand …	mutM	ko03410,map03410	-	-	-	CoaE,Fapy_DNA_glyco,H2TH,zf-FPG_IleRS
SiRHI-GRM-P3	SPIROGRMP3_02730	L	Replication initiation and membrane attachment	dnaB	-	-	-	-	DnaB_2
SiRHI-GRM-P3	SPIROGRMP3_02735	L	Bacterial dnaA protein	-	-	-	-	-	Bac_DnaA,IstB_IS21
SiRHI-GRM-P3	SPIROGRMP3_02740	G	Belongs to the glyceraldehyde-3-phosphate dehydrogenase family	gap	ko00010,ko00710,ko01100,ko01110,ko01120,ko01130,ko01200,ko01230,ko04066,ko05010,map00010,map00710,map01100,map01110,map01120,map01130,map01200,map01230,map04066,map05010	M00001,M00002,M00003,M00165,M00166,M00308,M00552	R01061	RC00149	Gp_dh_C,Gp_dh_N
SiRHI-GRM-P3	SPIROGRMP3_02745	F	Psort location Cytoplasmic, score 9.97	pgk	ko00010,ko00710,ko01100,ko01110,ko01120,ko01130,ko01200,ko01230,map00010,map00710,map01100,map01110,map01120,map01130,map01200,map01230	M00001,M00002,M00003,M00165,M00166,M00308,M00552	R01512	RC00002,RC00043	PGK
SiRHI-GRM-P3	SPIROGRMP3_02755	L	Uncharacterised protein family (UPF0236)	-	-	-	-	-	UPF0236
SiRHI-GRM-P3	SPIROGRMP3_02785	L	Transposase	-	-	-	-	-	UPF0236
SiRHI-GRM-P3	SPIROGRMP3_02815	D	Required for chromosome condensation and partitioning	smc	-	-	-	-	SMC_N,SMC_hinge
SiRHI-GRM-P3	SPIROGRMP3_02820	L	DDE superfamily endonuclease	-	-	-	-	-	DDE_3,HTH_Tnp_IS630
SiRHI-GRM-P3	SPIROGRMP3_02920	J	Allows the formation of correctly charged Asn-tRNA(Asn) or Gln-tRNA(Gln) through the transamidation of misacylated Asp- tRNA(Asn) or Glu-tRNA(Gln) in organisms which lack either or both of asparaginyl-tRNA or glutaminyl-tRNA synthetases. The reaction takes place in the presence of glutamine and ATP through an activated phospho-Asp-tRNA(Asn) or phospho-Glu-tRNA(Gln)	gatB	ko00970,ko01100,map00970,map01100	-	R03905,R04212	RC00010	GatB_N,GatB_Yqey
SiRHI-GRM-P3	SPIROGRMP3_02925	J	Allows the formation of correctly charged Gln-tRNA(Gln) through the transamidation of misacylated Glu-tRNA(Gln) in organisms which lack glutaminyl-tRNA synthetase. The reaction takes place in the presence of glutamine and ATP through an activated gamma-phospho-Glu-tRNA(Gln)	gatA	ko00970,ko01100,map00970,map01100	-	R03905,R04212	RC00010	Amidase
SiRHI-GRM-P3	SPIROGRMP3_02930	J	Allows the formation of correctly charged Asn-tRNA(Asn) or Gln-tRNA(Gln) through the transamidation of misacylated Asp- tRNA(Asn) or Glu-tRNA(Gln) in organisms which lack either or both of asparaginyl-tRNA or glutaminyl-tRNA synthetases. The reaction takes place in the presence of glutamine and ATP through an activated phospho-Asp-tRNA(Asn) or phospho-Glu-tRNA(Gln)	gatC	ko00970,ko01100,map00970,map01100	-	R03905,R04212	RC00010	Glu-tRNAGln
SiRHI-GRM-P3	SPIROGRMP3_02935	L	DNA ligase that catalyzes the formation of phosphodiester linkages between 5'-phosphoryl and 3'-hydroxyl groups in double-stranded DNA using NAD as a coenzyme and as the energy source for the reaction. It is essential for DNA replication and repair of damaged DNA	ligA	ko03030,ko03410,ko03420,ko03430,map03030,map03410,map03420,map03430	-	R00382	RC00005	BRCT,DNA_ligase_OB,DNA_ligase_ZBD,DNA_ligase_aden,HHH_2,HHH_5
SiRHI-GRM-P3	SPIROGRMP3_02945	P	Destroys radicals which are normally produced within the cells and which are toxic to biological systems	sodA	ko04013,ko04068,ko04146,ko04211,ko04212,ko04213,ko05016,map04013,map04068,map04146,map04211,map04212,map04213,map05016	-	-	-	Sod_Fe_C,Sod_Fe_N
SiRHI-GRM-P3	SPIROGRMP3_02950	C	radicals which are normally produced within the cells and which are toxic to biological systems	sodA	ko04013,ko04068,ko04146,ko04211,ko04212,ko04213,ko05016,map04013,map04068,map04146,map04211,map04212,map04213,map05016	-	-	-	Sod_Fe_C,Sod_Fe_N
SiRHI-GRM-P3	SPIROGRMP3_02955	S	CAAX protease self-immunity	-	-	-	-	-	Abi
SiRHI-GRM-P3	SPIROGRMP3_02960	J	Belongs to the pseudouridine synthase RluA family	rluC	-	-	-	-	PseudoU_synth_2,S4
SiRHI-GRM-P3	SPIROGRMP3_02965	S	polysaccharide biosynthetic process	-	-	-	-	-	-
SiRHI-GRM-P3	SPIROGRMP3_02975	L	Endonuclease that specifically degrades the RNA of RNA- DNA hybrids	rnhB	ko03030,map03030	-	-	-	RNase_HII
SiRHI-GRM-P3	SPIROGRMP3_02980	S	Required for a late step of 50S ribosomal subunit assembly. Has GTPase activity	ylqF	-	-	-	-	MMR_HSR1
SiRHI-GRM-P3	SPIROGRMP3_02985	J	This protein is located at the 30S-50S ribosomal subunit interface and may play a role in the structure and function of the aminoacyl-tRNA binding site	rplS	ko03010,map03010	M00178	-	-	Ribosomal_L19
SiRHI-GRM-P3	SPIROGRMP3_02990	J	Belongs to the RNA methyltransferase TrmD family	trmD	-	-	R00597	RC00003,RC00334	tRNA_m1G_MT
SiRHI-GRM-P3	SPIROGRMP3_02995	J	An accessory protein needed during the final step in the assembly of 30S ribosomal subunit, possibly for assembly of the head region. Probably interacts with S19. Essential for efficient processing of 16S rRNA. May be needed both before and after RbfA during the maturation of 16S rRNA. It has affinity for free ribosomal 30S subunits but not for 70S ribosomes	rimM	-	-	-	-	PRC,RimM
SiRHI-GRM-P3	SPIROGRMP3_03005	J	Belongs to the bacterial ribosomal protein bS16 family	rpsP	ko03010,map03010	M00178	-	-	Ribosomal_S16
SiRHI-GRM-P3	SPIROGRMP3_03020	L	PFAM transposase mutator type	-	-	-	-	-	Transposase_mut
SiRHI-GRM-P3	SPIROGRMP3_03030	C	dehydrogenase	pdhD	ko00010,ko00020,ko00260,ko00280,ko00620,ko00630,ko00640,ko01100,ko01110,ko01120,ko01130,ko01200,map00010,map00020,map00260,map00280,map00620,map00630,map00640,map01100,map01110,map01120,map01130,map01200	M00009,M00011,M00036,M00307,M00532	R00209,R01221,R01698,R03815,R07618,R08549	RC00004,RC00022,RC00583,RC02742,RC02833,RC02834	Biotin_lipoyl,Pyr_redox_2,Pyr_redox_dim
SiRHI-GRM-P3	SPIROGRMP3_03035	C	2-oxoacid dehydrogenases acyltransferase (catalytic domain)	-	ko00010,ko00020,ko00620,ko01100,ko01110,ko01120,ko01130,ko01200,map00010,map00020,map00620,map01100,map01110,map01120,map01130,map01200	M00307	R00209,R02569	RC00004,RC02742,RC02857	2-oxoacid_dh,Biotin_lipoyl,E3_binding
SiRHI-GRM-P3	SPIROGRMP3_03040	C	dehydrogenase e1 component	pdhB	ko00010,ko00020,ko00280,ko00620,ko00640,ko01100,ko01110,ko01120,ko01130,ko01200,ko04066,ko04922,ko05230,map00010,map00020,map00280,map00620,map00640,map01100,map01110,map01120,map01130,map01200,map04066,map04922,map05230	M00036,M00307	R00014,R00209,R01699,R03270,R07599,R07600,R07601,R07602,R07603,R07604,R10996,R10997	RC00004,RC00027,RC00627,RC02742,RC02743,RC02744,RC02882,RC02883,RC02949,RC02953	Transket_pyr,Transketolase_C
SiRHI-GRM-P3	SPIROGRMP3_03045	C	pyruvate dehydrogenase e1 component, alpha subunit	pdhA	ko00010,ko00020,ko00620,ko01100,ko01110,ko01120,ko01130,ko01200,ko04066,ko04922,ko05230,map00010,map00020,map00620,map01100,map01110,map01120,map01130,map01200,map04066,map04922,map05230	M00307	R00014,R00209,R01699,R03270	RC00004,RC00027,RC00627,RC02742,RC02744,RC02882	E1_dh
SiRHI-GRM-P3	SPIROGRMP3_03050	O	SelR domain	-	-	-	-	-	SelR
SiRHI-GRM-P3	SPIROGRMP3_03055	G	mannosyl-glycoprotein endo-beta-N-acetylglucosaminidase activity	-	ko00511,ko00600,ko04142,map00511,map00600,map04142	-	R04018	RC00028,RC00077	Big_3,F5_F8_type_C,G5,Glyco_hydro_85,Gram_pos_anchor,PKD,YSIRK_signal
SiRHI-GRM-P3	SPIROGRMP3_03125	D	Alpha beta	-	-	-	-	-	FIVAR,Gram_pos_anchor,Hydrolase_4
SiRHI-GRM-P3	SPIROGRMP3_03130	C	Pyridine nucleotide-disulphide oxidoreductase, dimerisation domain	nox1	-	-	-	-	Pyr_redox_2,Pyr_redox_dim
SiRHI-GRM-P3	SPIROGRMP3_03135	U	Belongs to the dicarboxylate amino acid cation symporter (DAACS) (TC 2.A.23) family	-	-	-	-	-	SDF
SiRHI-GRM-P3	SPIROGRMP3_03170	JKL	PFAM DNA RNA helicase, DEAD DEAH box type, N-terminal	cshA	ko03018,map03018	-	-	-	DEAD,DbpA,Helicase_C
SiRHI-GRM-P3	SPIROGRMP3_03210	S	Sugar efflux transporter for intercellular exchange	-	-	-	-	-	MtN3_slv,PQ-loop
SiRHI-GRM-P3	SPIROGRMP3_03215	S	Repeated motif present between transmembrane helices in cystinosin, yeast ERS1p, mannose-P-dolichol utilization defect 1, and other hypothetical proteins.	-	-	-	-	-	PQ-loop
SiRHI-GRM-P3	SPIROGRMP3_03220	E	Aminotransferase class I and II	patB	ko00270,ko00450,ko01100,ko01110,ko01230,map00270,map00450,map01100,map01110,map01230	-	R00782,R01286,R02408,R04941	RC00056,RC00069,RC00382,RC00488,RC00710,RC01245,RC02303	Aminotran_1_2
SiRHI-GRM-P3	SPIROGRMP3_03230	S	TraM recognition site of TraD and TraG	-	-	-	-	-	TrwB_AAD_bind
SiRHI-GRM-P3	SPIROGRMP3_03240	U	Type IV secretory pathway, VirB4 components	-	-	-	-	-	AAA_10,DUF87,ResIII
SiRHI-GRM-P3	SPIROGRMP3_03280	S	Phage terminase large subunit	-	-	-	-	-	Terminase_6,Terminase_6C
SiRHI-GRM-P3	SPIROGRMP3_03315	D	Ftsk_gamma	ftsK	-	-	-	-	FtsK_SpoIIIE,Ftsk_gamma
SiRHI-GRM-P3	SPIROGRMP3_03320	L	The UvrABC repair system catalyzes the recognition and processing of DNA lesions. UvrC both incises the 5' and 3' sides of the lesion. The N-terminal half is responsible for the 3' incision and the C-terminal half is responsible for the 5' incision	uvrC	ko03420,map03420	-	-	-	GIY-YIG,HHH_2,HHH_5,UVR,UvrC_HhH_N
SiRHI-GRM-P3	SPIROGRMP3_03325	L	A type II topoisomerase that negatively supercoils closed circular double-stranded (ds) DNA in an ATP-dependent manner to modulate DNA topology and maintain chromosomes in an underwound state. Negative supercoiling favors strand separation, and DNA replication, transcription, recombination and repair, all of which involve strand separation. Also able to catalyze the interconversion of other topol…	parE	-	-	-	-	DNA_gyraseB,DNA_gyraseB_C,HATPase_c,Toprim
SiRHI-GRM-P3	SPIROGRMP3_03330	L	Topoisomerase IV is essential for chromosome segregation. It relaxes supercoiled DNA. Performs the decatenation events required during the replication of a circular DNA molecule	parC	-	-	-	-	DNA_gyraseA_C,DNA_topoisoIV
SiRHI-GRM-P3	SPIROGRMP3_03335	C	Belongs to the aldehyde dehydrogenase family	gapN	ko00010,ko00030,ko01100,ko01120,ko01200,map00010,map00030,map01100,map01120,map01200	M00308,M00633	R01058	RC00242	Aldedh
SiRHI-GRM-P3	SPIROGRMP3_03345	C	Belongs to the LDH MDH superfamily	ldh	ko00010,ko00270,ko00620,ko00640,ko01100,ko01110,ko01120,ko01130,ko04922,map00010,map00270,map00620,map00640,map01100,map01110,map01120,map01130,map04922	-	R00703,R01000,R03104	RC00031,RC00044	Ldh_1_C,Ldh_1_N
SiRHI-GRM-P3	SPIROGRMP3_03350	P	formate transmembrane transporter activity	focA	-	-	-	-	Form_Nir_trans
SiRHI-GRM-P3	SPIROGRMP3_03360	J	Belongs to the bacterial ribosomal protein bL33 family	rpmG	ko03010,map03010	M00178	-	-	Ribosomal_L33
SiRHI-GRM-P3	SPIROGRMP3_03365	E	XAA-PRO aminopeptidase	pepP	-	-	-	-	Creatinase_N,Peptidase_M24
SiRHI-GRM-P3	SPIROGRMP3_03370	J	Elongation factor P (EF-P) OB domain	efp	-	-	-	-	EFP,EFP_N,Elong-fact-P_C
SiRHI-GRM-P3	SPIROGRMP3_03380	K	Involved in transcription antitermination. Required for transcription of ribosomal RNA (rRNA) genes. Binds specifically to the boxA antiterminator sequence of the ribosomal RNA (rrn) operons	nusB	-	-	-	-	NusB
SiRHI-GRM-P3	SPIROGRMP3_03400	-	-	-	-	-	-	-	-
SiRHI-GRM-P3	SPIROGRMP3_03425	B	DNA binding	-	-	-	-	-	HMG_box
SiRHI-GRM-P3	SPIROGRMP3_03440	D	PFAM Cobyrinic acid a,c-diamide synthase	-	-	-	-	-	AAA_31
SiRHI-GRM-P3	SPIROGRMP3_03460	S	mannose-ethanolamine phosphotransferase activity	-	-	-	-	-	Hemopexin,Laminin_G_3,Metalloenzyme,Metallophos,PA-IIL,PA14,PglZ,Phosphodiest
SiRHI-GRM-P3	SPIROGRMP3_03465	L	COG2801 Transposase and inactivated derivatives	-	-	-	-	-	HTH_21,rve
SiRHI-GRM-P3	SPIROGRMP3_03470	P	cation transport ATPase	ccoI	ko01524,ko04016,map01524,map04016	-	R00086	RC00002	ATPase-cat_bd,E1-E2_ATPase,HMA,Hydrolase
SiRHI-GRM-P3	SPIROGRMP3_03515	L	Transposase	-	-	-	-	-	UPF0236
SiRHI-GRM-P3	SPIROGRMP3_03550	J	Catalyzes the attachment of threonine to tRNA(Thr) in a two-step reaction L-threonine is first activated by ATP to form Thr-AMP and then transferred to the acceptor end of tRNA(Thr)	thrS	ko00970,map00970	M00359,M00360	R03663	RC00055,RC00523	HGTP_anticodon,TGS,tRNA-synt_2b,tRNA_SAD
SiRHI-GRM-P3	SPIROGRMP3_03555	G	Belongs to the pyruvate kinase family	pyk	ko00010,ko00230,ko00620,ko01100,ko01110,ko01120,ko01130,ko01200,ko01230,ko04922,ko04930,ko05165,ko05203,ko05230,map00010,map00230,map00620,map01100,map01110,map01120,map01130,map01200,map01230,map04922,map04930,map05165,map05203,map05230	M00001,M00002,M00049,M00050	R00200,R00430,R01138,R01858,R02320	RC00002,RC00015	PK,PK_C
SiRHI-GRM-P3	SPIROGRMP3_03560	H	Catalyzes the phosphorylation of D-fructose 6-phosphate to fructose 1,6-bisphosphate by ATP, the first committing step of glycolysis	-	ko00010,ko00030,ko00051,ko00052,ko00680,ko01100,ko01110,ko01120,ko01130,ko01200,ko01230,ko03018,ko04152,ko05230,map00010,map00030,map00051,map00052,map00680,map01100,map01110,map01120,map01130,map01200,map01230,map03018,map04152,map05230	M00001,M00345	R00756,R03236,R03237,R03238,R03239,R04779	RC00002,RC00017	PFK
SiRHI-GRM-P3	SPIROGRMP3_03565	F	Catalyzes the reversible conversion of 2- phosphoglycerate into phosphoenolpyruvate. It is essential for the degradation of carbohydrates via glycolysis	eno	ko00010,ko00680,ko01100,ko01110,ko01120,ko01130,ko01200,ko01230,ko03018,ko04066,map00010,map00680,map01100,map01110,map01120,map01130,map01200,map01230,map03018,map04066	M00001,M00002,M00003,M00346,M00394	R00658	RC00349	Enolase_C,Enolase_N
SiRHI-GRM-P3	SPIROGRMP3_03580	G	Catalyzes the interconversion of 2-phosphoglycerate and 3-phosphoglycerate	gpmI	ko00010,ko00260,ko00680,ko01100,ko01110,ko01120,ko01130,ko01200,ko01230,map00010,map00260,map00680,map01100,map01110,map01120,map01130,map01200,map01230	M00001,M00002,M00003	R01518	RC00536	Metalloenzyme,Phosphodiest,iPGM_N
SiRHI-GRM-P3	SPIROGRMP3_03585	J	Catalyzes the attachment of alanine to tRNA(Ala) in a two-step reaction alanine is first activated by ATP to form Ala- AMP and then transferred to the acceptor end of tRNA(Ala). Also edits incorrectly charged Ser-tRNA(Ala) and Gly-tRNA(Ala) via its editing domain	alaS1	ko00970,map00970	M00359,M00360	R03038	RC00055,RC00523	tRNA-synt_2c,tRNA_SAD
SiRHI-GRM-P3	SPIROGRMP3_03590	G	triose-phosphate isomerase activity	tpiA	ko00010,ko00051,ko00562,ko00710,ko01100,ko01110,ko01120,ko01130,ko01200,ko01230,map00010,map00051,map00562,map00710,map01100,map01110,map01120,map01130,map01200,map01230	M00001,M00002,M00003	R01015	RC00423	TIM
SiRHI-GRM-P3	SPIROGRMP3_03595	G	Catalyzes the reversible isomerization-deamination of glucosamine 6-phosphate (GlcN6P) to form fructose 6-phosphate (Fru6P) and ammonium ion	nagB	ko00520,ko01100,map00520,map01100	-	R00765	RC00163	Glucosamine_iso
SiRHI-GRM-P3	SPIROGRMP3_03600	G	Belongs to the metallo-dependent hydrolases superfamily. NagA family	nagA	ko00520,ko01130,map00520,map01130	-	R02059	RC00166,RC00300	Amidohydro_1
SiRHI-GRM-P3	SPIROGRMP3_03620	S	Oxidoreductase family, NAD-binding Rossmann fold	-	ko00562,ko01120,map00562,map01120	-	R09954	RC00182	GFO_IDH_MocA
SiRHI-GRM-P3	SPIROGRMP3_03625	F	Catalyzes a reversible aldol reaction between acetaldehyde and D-glyceraldehyde 3-phosphate to generate 2-deoxy- D-ribose 5-phosphate	deoC	ko00030,map00030	-	R01066	RC00436,RC00437	DeoC
SiRHI-GRM-P3	SPIROGRMP3_03630	J	Belongs to the bacterial ribosomal protein bL32 family	rpmF	ko03010,map03010	M00178	-	-	Ribosomal_L32p
SiRHI-GRM-P3	SPIROGRMP3_03675	E	Belongs to the peptidase M17 family	pepA	ko00480,ko01100,map00480,map01100	-	R00899,R04951	RC00096,RC00141	Peptidase_M17
SiRHI-GRM-P3	SPIROGRMP3_03690	P	Iron-storage protein	-	-	-	-	-	Ferritin
SiRHI-GRM-P3	SPIROGRMP3_03695	I	GDSL-like Lipase/Acylhydrolase	-	-	-	-	-	Lipase_GDSL,VPEP
SiRHI-GRM-P3	SPIROGRMP3_03715	F	Provides the precursors necessary for DNA synthesis. Catalyzes the biosynthesis of deoxyribonucleotides from the corresponding ribonucleotides	nrdA	ko00230,ko00240,ko01100,map00230,map00240,map01100	M00053	R02017,R02018,R02019,R02024	RC00613	Ribonuc_red_lgC
SiRHI-GRM-P3	SPIROGRMP3_03720	G	PTS system, Lactose/Cellobiose specific IIB subunit	ptcB	ko00500,ko02060,map00500,map02060	M00275	R11170,R11172	RC00017,RC03206	PTS_IIB
SiRHI-GRM-P3	SPIROGRMP3_03725	G	phosphoenolpyruvate-dependent sugar phosphotransferase system	celC	ko00500,ko02060,map00500,map02060	M00275	R11170,R11172	RC00017,RC03206	PTS_IIA
SiRHI-GRM-P3	SPIROGRMP3_03760	G	Belongs to the ribulose-phosphate 3-epimerase family	rpe	ko00030,ko00040,ko00710,ko01100,ko01110,ko01120,ko01130,ko01200,ko01230,map00030,map00040,map00710,map01100,map01110,map01120,map01130,map01200,map01230	M00004,M00007	R01529	RC00540	Ribul_P_3_epim
SiRHI-GRM-P3	SPIROGRMP3_03765	L	Transposase	-	-	-	-	-	UPF0236
SiRHI-GRM-P3	SPIROGRMP3_03775	V	Type I secretion system ABC transporter, HlyB family	hetC	-	-	-	-	ABC_membrane,ABC_tran,Peptidase_C39,cNMP_binding
SiRHI-GRM-P3	SPIROGRMP3_03790	J	Single strand-specific metallo-endoribonuclease involved in late-stage 70S ribosome quality control and in maturation of the 3' terminus of the 16S rRNA	ybeY	-	-	-	-	UPF0054
SiRHI-GRM-P3	SPIROGRMP3_03795	F	This enzyme scavenges exogenous and endogenous cytidine and 2'-deoxycytidine for UMP synthesis	cdd	ko00240,ko00983,ko01100,map00240,map00983,map01100	-	R01878,R02485,R08221	RC00074,RC00514	dCMP_cyt_deam_1
SiRHI-GRM-P3	SPIROGRMP3_03800	S	An essential GTPase that binds both GDP and GTP, with rapid nucleotide exchange. Plays a role in 16S rRNA processing and 30S ribosomal subunit biogenesis and possibly also in cell cycle regulation and energy metabolism	era	-	-	-	-	KH_2,MMR_HSR1
SiRHI-GRM-P3	SPIROGRMP3_03815	H	nicotinamide mononucleotide transporter	pnuC	-	-	-	-	NMN_transporter
SiRHI-GRM-P3	SPIROGRMP3_03820	S	PFAM Uncharacterised protein family UPF0079, ATPase	yjeE	-	-	-	-	TsaE
SiRHI-GRM-P3	SPIROGRMP3_03825	S	proteolysis	-	-	-	-	-	DUF2156,Rhomboid
SiRHI-GRM-P3	SPIROGRMP3_03830	J	Responsible for synthesis of pseudouridine from uracil	rluD	-	-	-	-	PseudoU_synth_2,S4
SiRHI-GRM-P3	SPIROGRMP3_03835	MU	This protein specifically catalyzes the removal of signal peptides from prolipoproteins	lspA	ko03060,map03060	-	-	-	Peptidase_A8
SiRHI-GRM-P3	SPIROGRMP3_03840	J	amino acids such as valine, to avoid such errors it has two additional distinct tRNA(Ile)-dependent editing activities. One activity is designated as 'pretransfer' editing and involves the hydrolysis of activated Val-AMP. The other activity is designated 'posttransfer' editing and involves deacylation of mischarged Val-tRNA(Ile)	ileS	ko00970,map00970	M00359,M00360	R03656	RC00055,RC00523	Anticodon_1,tRNA-synt_1,zf-FPG_IleRS
SiRHI-GRM-P3	SPIROGRMP3_03860	V	FtsX-like permease family	-	-	-	-	-	FtsX
SiRHI-GRM-P3	SPIROGRMP3_03865	J	Digests double-stranded RNA. Involved in the processing of primary rRNA transcript to yield the immediate precursors to the large and small rRNAs (23S and 16S). Processes some mRNAs, and tRNAs when they are encoded in the rRNA operon. Processes pre- crRNA and tracrRNA of type II CRISPR loci if present in the organism	rnc	ko03008,ko05205,map03008,map05205	-	-	-	Ribonucleas_3_3,dsrm
SiRHI-GRM-P3	SPIROGRMP3_03870	I	Catalyzes the reversible formation of acyl-phosphate (acyl-PO(4)) from acyl- acyl-carrier-protein (acyl-ACP). This enzyme utilizes acyl-ACP as fatty acyl donor, but not acyl-CoA	plsX	ko00561,ko00564,ko01100,ko01110,map00561,map00564,map01100,map01110	M00089	R00851,R09380	RC00004,RC00039,RC00041	FA_synthesis
SiRHI-GRM-P3	SPIROGRMP3_03880	S	ISXO2-like transposase domain	-	-	-	-	-	DDE_Tnp_IS1595
SiRHI-GRM-P3	SPIROGRMP3_03895	-	-	-	-	-	-	-	-
SiRHI-GRM-P3	SPIROGRMP3_03900	O	COG1214 Inactive homolog of metal-dependent proteases	yeaZ	-	-	-	-	Peptidase_M22
SiRHI-GRM-P3	SPIROGRMP3_03905	K	transcriptional regulator, RpiR family	-	-	-	-	-	HTH_6,SIS
SiRHI-GRM-P3	SPIROGRMP3_03910	G	Phosphoenolpyruvate-dependent sugar phosphotransferase system, EIIA 2	-	ko02060,map02060	-	-	-	PTS_EIIA_2
SiRHI-GRM-P3	SPIROGRMP3_03915	GT	phosphotransferase system	fruA	ko00051,ko01100,ko01120,ko02060,map00051,map01100,map01120,map02060	M00273	R03232	RC00017,RC03206	PTS_EIIA_2,PTS_EIIC,PTS_IIB
SiRHI-GRM-P3	SPIROGRMP3_03920	GT	phosphotransferase system	fruA	ko00051,ko01100,ko01120,ko02060,map00051,map01100,map01120,map02060	M00273	R03232	RC00017,RC03206	PTS_EIIA_2,PTS_EIIC,PTS_IIB
SiRHI-GRM-P3	SPIROGRMP3_03925	G	isomerase	manA	ko00051,ko00520,ko01100,ko01110,ko01130,map00051,map00520,map01100,map01110,map01130	M00114	R01819	RC00376	PMI_typeI
SiRHI-GRM-P3	SPIROGRMP3_03930	E	cystathionine gamma-synthase activity	-	ko00270,ko00450,ko00920,ko01100,ko01110,ko01130,ko01230,map00270,map00450,map00920,map01100,map01110,map01130,map01230	M00017	R00654,R00999,R01288,R02508,R03217,R03260,R04770,R04944,R04945,R04946	RC00020,RC00056,RC00069,RC00196,RC00348,RC00420,RC01209,RC01210,RC02848,RC02866	Cys_Met_Meta_PP
SiRHI-GRM-P3	SPIROGRMP3_03940	S	aspartic-type endopeptidase activity	-	-	-	-	-	-
SiRHI-GRM-P3	SPIROGRMP3_03990	J	30S ribosomal protein S10	rpsJ	ko03010,map03010	M00178,M00179	-	-	Ribosomal_S10
SiRHI-GRM-P3	SPIROGRMP3_03995	J	One of the primary rRNA binding proteins, it binds directly near the 3'-end of the 23S rRNA, where it nucleates assembly of the 50S subunit	rplC	ko03010,map03010	M00178,M00179	-	-	Ribosomal_L3
SiRHI-GRM-P3	SPIROGRMP3_04000	J	Ribosomal protein L4/L1 family	rplD	ko03010,map03010	M00178	-	-	Ribosomal_L4
SiRHI-GRM-P3	SPIROGRMP3_04005	J	One of the early assembly proteins it binds 23S rRNA. One of the proteins that surrounds the polypeptide exit tunnel on the outside of the ribosome. Forms the main docking site for trigger factor binding to the ribosome	rplW	ko03010,map03010	M00178,M00179	-	-	Ribosomal_L23
SiRHI-GRM-P3	SPIROGRMP3_04010	J	One of the primary rRNA binding proteins. Required for association of the 30S and 50S subunits to form the 70S ribosome, for tRNA binding and peptide bond formation. It has been suggested to have peptidyltransferase activity	rplB	ko03010,map03010	M00178,M00179	-	-	Ribosomal_L2,Ribosomal_L2_C
SiRHI-GRM-P3	SPIROGRMP3_04015	J	Protein S19 forms a complex with S13 that binds strongly to the 16S ribosomal RNA	rpsS	ko03010,map03010	M00178,M00179	-	-	Ribosomal_S19
SiRHI-GRM-P3	SPIROGRMP3_04020	J	The globular domain of the protein is located near the polypeptide exit tunnel on the outside of the subunit, while an extended beta-hairpin is found that lines the wall of the exit tunnel in the center of the 70S ribosome	rplV	ko03010,map03010	M00178,M00179	-	-	Ribosomal_L22
SiRHI-GRM-P3	SPIROGRMP3_04025	J	Binds the lower part of the 30S subunit head. Binds mRNA in the 70S ribosome, positioning it for translation	rpsC	ko03010,map03010	M00178,M00179	-	-	KH_2,Ribosomal_S3_C
SiRHI-GRM-P3	SPIROGRMP3_04030	J	Binds 23S rRNA and is also seen to make contacts with the A and possibly P site tRNAs	rplP	ko03010,map03010	M00178	-	-	Ribosomal_L16
SiRHI-GRM-P3	SPIROGRMP3_04035	J	Belongs to the universal ribosomal protein uL29 family	rpmC	ko03010,map03010	M00178,M00179	-	-	Ribosomal_L29
SiRHI-GRM-P3	SPIROGRMP3_04040	J	One of the primary rRNA binding proteins, it binds specifically to the 5'-end of 16S ribosomal RNA	rpsQ	ko03010,map03010	M00178,M00179	-	-	Ribosomal_S17
SiRHI-GRM-P3	SPIROGRMP3_04045	J	Binds to 23S rRNA. Forms part of two intersubunit bridges in the 70S ribosome	rplN	ko03010,map03010	M00178,M00179	-	-	Ribosomal_L14
SiRHI-GRM-P3	SPIROGRMP3_04050	J	One of the proteins that surrounds the polypeptide exit tunnel on the outside of the subunit	rplX	ko03010,map03010	M00178,M00179	-	-	KOW,ribosomal_L24
SiRHI-GRM-P3	SPIROGRMP3_04055	J	This is 1 of the proteins that binds and probably mediates the attachment of the 5S RNA into the large ribosomal subunit, where it forms part of the central protuberance. In the 70S ribosome it contacts protein S13 of the 30S subunit (bridge B1b), connecting the 2 subunits	rplE	ko03010,map03010	M00178,M00179	-	-	Ribosomal_L5,Ribosomal_L5_C
SiRHI-GRM-P3	SPIROGRMP3_04060	J	Binds 16S rRNA, required for the assembly of 30S particles and may also be responsible for determining the conformation of the 16S rRNA at the A site	rpsN	ko03010,map03010	M00178,M00179	-	-	Ribosomal_S14
SiRHI-GRM-P3	SPIROGRMP3_04065	J	One of the primary rRNA binding proteins, it binds directly to 16S rRNA central domain where it helps coordinate assembly of the platform of the 30S subunit	rpsH	ko03010,map03010	M00178,M00179	-	-	Ribosomal_S8
SiRHI-GRM-P3	SPIROGRMP3_04070	J	This protein binds to the 23S rRNA, and is important in its secondary structure. It is located near the subunit interface in the base of the L7 L12 stalk, and near the tRNA binding site of the peptidyltransferase center	rplF	ko03010,map03010	M00178,M00179	-	-	Ribosomal_L6
SiRHI-GRM-P3	SPIROGRMP3_04075	J	This is one of the proteins that binds and probably mediates the attachment of the 5S RNA into the large ribosomal subunit, where it forms part of the central protuberance	rplR	ko03010,map03010	M00178,M00179	-	-	Ribosomal_L18p
SiRHI-GRM-P3	SPIROGRMP3_04080	J	Located at the back of the 30S subunit body where it stabilizes the conformation of the head with respect to the body	rpsE	ko03010,map03010	M00178,M00179	-	-	Ribosomal_S5,Ribosomal_S5_C
SiRHI-GRM-P3	SPIROGRMP3_04085	J	Ribosomal protein L15	rplO	ko03010,map03010	M00178,M00179	-	-	Ribosomal_L27A
SiRHI-GRM-P3	SPIROGRMP3_04090	U	The central subunit of the protein translocation channel SecYEG. Consists of two halves formed by TMs 1-5 and 6-10. These two domains form a lateral gate at the front which open onto the bilayer between TMs 2 and 7, and are clamped together by SecE at the back. The channel is closed by both a pore ring composed of hydrophobic SecY resides and a short helix (helix 2A) on the extracellular side of …	secY	ko02024,ko03060,ko03070,map02024,map03060,map03070	M00335	-	-	SecY
SiRHI-GRM-P3	SPIROGRMP3_04095	F	Catalyzes the reversible transfer of the terminal phosphate group between ATP and AMP. Plays an important role in cellular energy homeostasis and in adenine nucleotide metabolism	adk	ko00230,ko00730,ko01100,ko01110,ko01130,map00230,map00730,map01100,map01110,map01130	M00049	R00127,R01547,R11319	RC00002	ADK,ADK_lid
SiRHI-GRM-P3	SPIROGRMP3_04100	E	Methionine aminopeptidase	map	-	-	-	-	Peptidase_M24
SiRHI-GRM-P3	SPIROGRMP3_04105	J	translation initiation factor activity	infA	-	-	-	-	eIF-1a
SiRHI-GRM-P3	SPIROGRMP3_04110	J	Belongs to the bacterial ribosomal protein bL36 family	rpmJ	ko03010,map03010	M00178	-	-	Ribosomal_L36
SiRHI-GRM-P3	SPIROGRMP3_04115	J	Located at the top of the head of the 30S subunit, it contacts several helices of the 16S rRNA. In the 70S ribosome it contacts the 23S rRNA (bridge B1a) and protein L5 of the 50S subunit (bridge B1b), connecting the 2 subunits	rpsM	ko03010,map03010	M00178,M00179	-	-	Ribosomal_S13
SiRHI-GRM-P3	SPIROGRMP3_04120	J	Located on the platform of the 30S subunit, it bridges several disparate RNA helices of the 16S rRNA. Forms part of the Shine-Dalgarno cleft in the 70S ribosome	rpsK	ko03010,map03010	M00178,M00179	-	-	Ribosomal_S11
SiRHI-GRM-P3	SPIROGRMP3_04125	K	DNA-dependent RNA polymerase catalyzes the transcription of DNA into RNA using the four ribonucleoside triphosphates as substrates	rpoA	ko00230,ko00240,ko01100,ko03020,map00230,map00240,map01100,map03020	M00183	R00435,R00441,R00442,R00443	RC02795	RNA_pol_A_CTD,RNA_pol_A_bac,RNA_pol_L
SiRHI-GRM-P3	SPIROGRMP3_04130	J	Ribosomal protein L17	rplQ	ko03010,map03010	M00178	-	-	Ribosomal_L17
SiRHI-GRM-P3	SPIROGRMP3_04145	C	Produces ATP from ADP in the presence of a proton gradient across the membrane. The gamma chain is believed to be important in regulating ATPase activity and the flow of protons through the CF(0) complex	atpG	ko00190,ko00195,ko01100,map00190,map00195,map01100	M00157	-	-	ATP-synt
SiRHI-GRM-P3	SPIROGRMP3_04150	F	Produces ATP from ADP in the presence of a proton gradient across the membrane. The alpha chain is a regulatory subunit	atpA	ko00190,ko00195,ko01100,map00190,map00195,map01100	M00157	-	-	ATP-synt_ab,ATP-synt_ab_C,ATP-synt_ab_N
SiRHI-GRM-P3	SPIROGRMP3_04155	C	F(1)F(0) ATP synthase produces ATP from ADP in the presence of a proton or sodium gradient. F-type ATPases consist of two structural domains, F(1) containing the extramembraneous catalytic core and F(0) containing the membrane proton channel, linked together by a central stalk and a peripheral stalk. During catalysis, ATP synthesis in the catalytic domain of F(1) is coupled via a rotary mechanism…	atpH	ko00190,ko00195,ko01100,map00190,map00195,map01100	M00157	-	-	OSCP
SiRHI-GRM-P3	SPIROGRMP3_04160	C	F(1)F(0) ATP synthase produces ATP from ADP in the presence of a proton or sodium gradient. F-type ATPases consist of two structural domains, F(1) containing the extramembraneous catalytic core and F(0) containing the membrane proton channel, linked together by a central stalk and a peripheral stalk. During catalysis, ATP synthesis in the catalytic domain of F(1) is coupled via a rotary mechanism…	atpF	ko00190,ko00195,ko01100,map00190,map00195,map01100	M00157	-	-	ATP-synt_B
SiRHI-GRM-P3	SPIROGRMP3_04165	C	F(1)F(0) ATP synthase produces ATP from ADP in the presence of a proton or sodium gradient. F-type ATPases consist of two structural domains, F(1) containing the extramembraneous catalytic core and F(0) containing the membrane proton channel, linked together by a central stalk and a peripheral stalk. During catalysis, ATP synthesis in the catalytic domain of F(1) is coupled via a rotary mechanism…	atpE	ko00190,ko00195,ko01100,map00190,map00195,map01100	M00157	-	-	ATP-synt_C
SiRHI-GRM-P3	SPIROGRMP3_04170	C	ATP synthase	atpB	ko00190,ko00195,ko01100,map00190,map00195,map01100	M00157	-	-	ATP-synt_A
SiRHI-GRM-P3	SPIROGRMP3_04180	F	Catalyzes the conversion of uracil and 5-phospho-alpha- D-ribose 1-diphosphate (PRPP) to UMP and diphosphate	upp	ko00240,ko01100,map00240,map01100	-	R00966	RC00063	UPRTase
SiRHI-GRM-P3	SPIROGRMP3_04195	L	Required for replicative DNA synthesis. This DNA polymerase also exhibits 3' to 5' exonuclease activity	polC	ko00230,ko00240,ko01100,ko03030,ko03430,ko03440,map00230,map00240,map01100,map03030,map03430,map03440	M00260	R00375,R00376,R00377,R00378	RC02795	DNA_pol3_a_NI,DNA_pol3_a_NII,DNA_pol3_alpha,HHH_6,PHP,RNase_T
SiRHI-GRM-P3	SPIROGRMP3_04200	C	COG2141 Coenzyme F420-dependent N5,N10-methylene tetrahydromethanopterin reductase and related flavin-dependent oxidoreductases	-	ko00920,map00920	-	R07210,R10206	RC01779,RC02556	-
SiRHI-GRM-P3	SPIROGRMP3_04210	M	Peptidase family M50	rseP	ko02024,ko04112,map02024,map04112	-	-	-	PDZ_2,Peptidase_M50
SiRHI-GRM-P3	SPIROGRMP3_04215	I	Phosphatidate cytidylyltransferase	cdsA	ko00564,ko01100,ko01110,ko04070,map00564,map01100,map01110,map04070	M00093	R01799	RC00002	CTP_transf_1
SiRHI-GRM-P3	SPIROGRMP3_04220	J	Responsible for the release of ribosomes from messenger RNA at the termination of protein biosynthesis. May increase the efficiency of translation by recycling ribosomes from one round of translation to another	frr	-	-	-	-	RRF
SiRHI-GRM-P3	SPIROGRMP3_04260	J	Allows the formation of correctly charged Asn-tRNA(Asn) or Gln-tRNA(Gln) through the transamidation of misacylated Asp- tRNA(Asn) or Glu-tRNA(Gln) in organisms which lack either or both of asparaginyl-tRNA or glutaminyl-tRNA synthetases. The reaction takes place in the presence of glutamine and ATP through an activated phospho-Asp-tRNA(Asn) or phospho-Glu-tRNA(Gln)	gatB	ko00970,ko01100,map00970,map01100	-	R03905,R04212	RC00010	GatB_N,GatB_Yqey
SiRHI-GRM-P3	SPIROGRMP3_04275	K	This protein is one of the two subunits of integration host factor, a specific DNA-binding protein that functions in genetic recombination as well as in transcriptional and translational control	ihfB	-	-	-	-	Bac_DNA_binding
SiRHI-GRM-P3	SPIROGRMP3_04285	J	Interacts with and stabilizes bases of the 16S rRNA that are involved in tRNA selection in the A site and with the mRNA backbone. Located at the interface of the 30S and 50S subunits, it traverses the body of the 30S subunit contacting proteins on the other side and probably holding the rRNA structure together. The combined cluster of proteins S8, S12 and S17 appears to hold together the shoulder…	rpsL	ko03010,map03010	M00178,M00179	-	-	Ribosom_S12_S23
SiRHI-GRM-P3	SPIROGRMP3_04290	J	One of the primary rRNA binding proteins, it binds directly to 16S rRNA where it nucleates assembly of the head domain of the 30S subunit. Is located at the subunit interface close to the decoding center, probably blocks exit of the E-site tRNA	rpsG	ko03010,map03010	M00178,M00179	-	-	Ribosomal_S7
SiRHI-GRM-P3	SPIROGRMP3_04295	J	Catalyzes the GTP-dependent ribosomal translocation step during translation elongation. During this step, the ribosome changes from the pre-translocational (PRE) to the post- translocational (POST) state as the newly formed A-site-bound peptidyl-tRNA and P-site-bound deacylated tRNA move to the P and E sites, respectively. Catalyzes the coordinated movement of the two tRNA molecules, the mRNA and…	fusA	-	-	-	-	EFG_C,EFG_II,EFG_IV,GTP_EFTU,GTP_EFTU_D2
SiRHI-GRM-P3	SPIROGRMP3_04300	J	This protein promotes the GTP-dependent binding of aminoacyl-tRNA to the A-site of ribosomes during protein biosynthesis	tuf	ko02010,map02010	M00491	-	-	GTP_EFTU,GTP_EFTU_D2,GTP_EFTU_D3
SiRHI-GRM-P3	SPIROGRMP3_04305	C	Nitroreductase family	-	-	-	-	-	Nitroreductase
SiRHI-GRM-P3	SPIROGRMP3_04330	L	ISXO2-like transposase domain	-	-	-	-	-	DDE_Tnp_IS1595,Zn_Tnp_IS1595
SiRHI-GRM-P3	SPIROGRMP3_04335	S	Enoyl-(Acyl carrier protein) reductase	-	-	-	-	-	adh_short
SiRHI-GRM-P3	SPIROGRMP3_04340	I	Belongs to the CDP-alcohol phosphatidyltransferase class-I family	pgsA	ko00564,ko01100,map00564,map01100	-	R01801	RC00002,RC00017,RC02795	CDP-OH_P_transf
SiRHI-GRM-P3	SPIROGRMP3_04345	U	Type IV secretory system Conjugative DNA transfer	-	ko03070,map03070	M00333	-	-	T4SS-DNA_transf
SiRHI-GRM-P3	SPIROGRMP3_04355	S	ice cds16	-	-	-	-	-	-
SiRHI-GRM-P3	SPIROGRMP3_04365	S	ice cds17	trsE	-	-	-	-	AAA_10,DUF87
SiRHI-GRM-P3	SPIROGRMP3_04375	U	Involved in targeting and insertion of nascent membrane proteins into the cytoplasmic membrane. Binds to the hydrophobic signal sequence of the ribosome-nascent chain (RNC) as it emerges from the ribosomes. The SRP-RNC complex is then targeted to the cytoplasmic membrane where it interacts with the SRP receptor FtsY. Interaction with FtsY leads to the transfer of the RNC complex to the Sec transl…	ffh	ko02024,ko03060,ko03070,map02024,map03060,map03070	M00335	-	-	SRP54,SRP54_N,SRP_SPB
SiRHI-GRM-P3	SPIROGRMP3_04380	S	Endoribonuclease that initiates mRNA decay	rny	ko03018,map03018	-	-	-	DUF3552,HD,KH_1
SiRHI-GRM-P3	SPIROGRMP3_04390	D	Divisome component that associates with the complex late in its assembly, after the Z-ring is formed, and is dependent on DivIC and PBP2B for its recruitment to the divisome. Together with EzrA, is a key component of the system that regulates PBP1 localization during cell cycle progression. Its main role could be the removal of PBP1 from the cell pole after pole maturation is completed. Also cont…	gpsB	-	-	-	-	DivIVA
SiRHI-GRM-P3	SPIROGRMP3_04395	L	Endonuclease that resolves Holliday junction intermediates in genetic recombination. Cleaves mobile four-strand junctions by introducing symmetrical nicks in paired strands. Promotes annealing of linear ssDNA with homologous dsDNA. Required for DNA repair, homologous recombination and chromosome segregation	recU	-	-	-	-	RecU
SiRHI-GRM-P3	SPIROGRMP3_04400	L	bacterial (prokaryotic) histone like domain	hup	-	-	-	-	Bac_DNA_binding
SiRHI-GRM-P3	SPIROGRMP3_04405	J	endoribonuclease L-PSP	TdcF	-	-	R11098,R11099	RC03275,RC03354	Ribonuc_L-PSP
SiRHI-GRM-P3	SPIROGRMP3_04420	L	Transposase	-	-	-	-	-	UPF0236
SiRHI-GRM-P3	SPIROGRMP3_04435	L	Releases the supercoiling and torsional tension of DNA, which is introduced during the DNA replication and transcription, by transiently cleaving and rejoining one strand of the DNA duplex. Introduces a single-strand break via transesterification at a target site in duplex DNA. The scissile phosphodiester is attacked by the catalytic tyrosine of the enzyme, resulting in the formation of a DNA-(5'…	topA	-	-	-	-	Topoisom_bac,Toprim,Toprim_C_rpt,zf-C4_Topoisom
SiRHI-GRM-P3	SPIROGRMP3_04440	J	TruB family pseudouridylate synthase	PUS4	-	-	-	-	TruB_C_2,TruB_N
SiRHI-GRM-P3	SPIROGRMP3_04445	H	Belongs to the ribF family	ribF	ko00740,ko01100,ko01110,map00740,map01100,map01110	M00125	R00161,R00549	RC00002,RC00017	FAD_syn,Flavokinase
SiRHI-GRM-P3	SPIROGRMP3_04455	M	ethanolamine kinase activity	-	ko00730,ko01100,map00730,map01100	-	R02134	RC00002,RC00017	APH,Choline_kinase
SiRHI-GRM-P3	SPIROGRMP3_04460	H	ATP:corrinoid adenosyltransferase BtuR/CobO/CobP	btuR	ko00860,ko01100,map00860,map01100	M00122	R01492,R05220,R07268	RC00533	CobA_CobO_BtuR
SiRHI-GRM-P3	SPIROGRMP3_04465	C	Radical SAM domain protein	-	-	-	-	-	B12-binding,DUF4080,Radical_SAM
SiRHI-GRM-P3	SPIROGRMP3_04480	P	DUF21 domain-containing protein	-	-	-	-	-	CBS,CorC_HlyC,DUF21
SiRHI-GRM-P3	SPIROGRMP3_04485	-	-	-	-	-	-	-	-
SiRHI-GRM-P3	SPIROGRMP3_04495	S	haloacid dehalogenase-like hydrolase	yitU	ko00740,ko01100,ko01110,map00740,map01100,map01110	M00125	R07280	RC00017	Hydrolase_3
SiRHI-GRM-P3	SPIROGRMP3_04500	J	Tryptophanyl-tRNA synthetase	trpS	ko00970,map00970	M00359,M00360	R03664	RC00055,RC00523	tRNA-synt_1b
SiRHI-GRM-P3	SPIROGRMP3_04520	S	riboflavin transmembrane transporter activity	ribU	-	-	-	-	ECF_trnsprt
SiRHI-GRM-P3	SPIROGRMP3_04525	C	Catalyzes the hydrolysis of inorganic pyrophosphate (PPi) forming two phosphate ions	ppa	ko00190,map00190	-	-	-	Pyrophosphatase
SiRHI-GRM-P3	SPIROGRMP3_04530	H	ATP:corrinoid adenosyltransferase BtuR/CobO/CobP	btuR	ko00860,ko01100,map00860,map01100	M00122	R01492,R05220,R07268	RC00533	CobA_CobO_BtuR
SiRHI-GRM-P3	SPIROGRMP3_04580	J	tRNA synthetases class II (D, K and N)	asnS	ko00970,map00970	M00359,M00360	R03648	RC00055,RC00523	tRNA-synt_2,tRNA_anti-codon
SiRHI-GRM-P3	SPIROGRMP3_04585	J	Belongs to the phenylalanyl-tRNA synthetase beta subunit family. Type 1 subfamily	pheT	ko00970,map00970	M00359,M00360	R03660	RC00055,RC00523	B3_4,B5,FDX-ACB,tRNA_bind
SiRHI-GRM-P3	SPIROGRMP3_04590	J	Belongs to the class-II aminoacyl-tRNA synthetase family. Phe-tRNA synthetase alpha subunit type 1 subfamily	pheS	ko00970,map00970	M00359,M00360	R03660	RC00055,RC00523	Phe_tRNA-synt_N,tRNA-synt_2d
SiRHI-GRM-P3	SPIROGRMP3_04595	J	Belongs to the class IV-like SAM-binding methyltransferase superfamily. RNA methyltransferase TrmH family	spoU	-	-	-	-	SpoU_methylase,SpoU_sub_bind
SiRHI-GRM-P3	SPIROGRMP3_04600	S	WLM domain	-	-	-	-	-	DUF45
SiRHI-GRM-P3	SPIROGRMP3_04605	S	protein conserved in bacteria	-	-	-	-	-	dUTPase_2
SiRHI-GRM-P3	SPIROGRMP3_04610	S	Integral membrane protein (intg_mem_TP0381)	ywaF	-	-	-	-	Intg_mem_TP0381
SiRHI-GRM-P3	SPIROGRMP3_04615	J	Binds directly to 23S ribosomal RNA and is necessary for the in vitro assembly process of the 50S ribosomal subunit. It is not involved in the protein synthesizing functions of that subunit	rplT	ko03010,map03010	M00178	-	-	Ribosomal_L20
SiRHI-GRM-P3	SPIROGRMP3_04620	J	Belongs to the bacterial ribosomal protein bL35 family	rpmI	ko03010,map03010	M00178	-	-	Ribosomal_L35p
SiRHI-GRM-P3	SPIROGRMP3_04625	J	IF-3 binds to the 30S ribosomal subunit and shifts the equilibrum between 70S ribosomes and their 50S and 30S subunits in favor of the free subunits, thus enhancing the availability of 30S subunits on which protein synthesis initiation begins	infC	-	-	-	-	IF3_C,IF3_N
SiRHI-GRM-P3	SPIROGRMP3_04630	V	Transport permease protein	-	-	M00254	-	-	ABC2_membrane,ABC2_membrane_3
SiRHI-GRM-P3	SPIROGRMP3_04635	V	ATPases associated with a variety of cellular activities	-	-	M00254	-	-	ABC_tran
SiRHI-GRM-P3	SPIROGRMP3_04650	C	glycerophosphoryl diester phosphodiesterase	glpQ	ko00564,map00564	-	R01030,R01470	RC00017,RC00425	GDPD
SiRHI-GRM-P3	SPIROGRMP3_04685	D	chromosome partitioning	-	-	-	-	-	AAA_31
SiRHI-GRM-P3	SPIROGRMP3_04690	B	high mobility group	-	-	-	-	-	HMG_box
SiRHI-GRM-P3	SPIROGRMP3_04695	L	Initiator Replication protein	-	-	-	-	-	Rep_3
SiRHI-GRM-P3	SPIROGRMP3_04700	L	Transposase DDE domain	-	-	-	-	-	DDE_Tnp_1
SiRHI-GRM-P3	SPIROGRMP3_04705	L	Transposase and inactivated derivatives	-	-	-	-	-	DDE_Tnp_1,DDE_Tnp_1_2,DUF4096
SiRHI-GRM-P3	SPIROGRMP3_04730	F	Catalyzes the reductive methylation of 2'-deoxyuridine- 5'-monophosphate (dUMP) to 2'-deoxythymidine-5'-monophosphate (dTMP) while utilizing 5,10-methylenetetrahydrofolate (mTHF) as the methyl donor and reductant in the reaction, yielding dihydrofolate (DHF) as a by-product. This enzymatic reaction provides an intracellular de novo source of dTMP, an essential precursor for DNA biosynthesis	thyA	ko00240,ko00670,ko01100,ko01523,map00240,map00670,map01100,map01523	M00053	R02101	RC00219,RC00332	Thymidylat_synt
SiRHI-GRM-P3	SPIROGRMP3_04735	H	Key enzyme in folate metabolism. Catalyzes an essential reaction for de novo glycine and purine synthesis, and for DNA precursor synthesis	folA	ko00670,ko00790,ko01100,ko01523,map00670,map00790,map01100,map01523	M00126,M00840	R00936,R00937,R00939,R00940,R02235,R02236,R11765	RC00109,RC00110,RC00158	DHFR_1
SiRHI-GRM-P3	SPIROGRMP3_04740	I	1-acyl-sn-glycerol-3-phosphate acyltransferase	plsC	ko00561,ko00564,ko01100,ko01110,map00561,map00564,map01100,map01110	M00089	R02241,R09381	RC00004,RC00037,RC00039	Acyltransferase
SiRHI-GRM-P3	SPIROGRMP3_04745	D	Necessary for normal cell division and for the maintenance of normal septation	engB	-	-	-	-	MMR_HSR1
SiRHI-GRM-P3	SPIROGRMP3_04770	S	ERF superfamily	-	-	-	-	-	ERF
SiRHI-GRM-P3	SPIROGRMP3_04805	S	TraM recognition site of TraD and TraG	-	-	-	-	-	TrwB_AAD_bind
SiRHI-GRM-P3	SPIROGRMP3_04825	D	CobQ CobB MinD ParA nucleotide binding domain	-	-	-	-	-	AAA_31
SiRHI-GRM-P3	SPIROGRMP3_04870	-	-	-	-	-	-	-	DUF3196
SiRHI-GRM-P3	SPIROGRMP3_04875	D	Involved in protein export. Acts as a chaperone by maintaining the newly synthesized protein in an open conformation. Functions as a peptidyl-prolyl cis-trans isomerase	tig	-	-	-	-	FKBP_C,Trigger_C,Trigger_N
SiRHI-GRM-P3	SPIROGRMP3_04880	O	ATP-dependent serine protease that mediates the selective degradation of mutant and abnormal proteins as well as certain short-lived regulatory proteins. Required for cellular homeostasis and for survival from DNA damage and developmental changes induced by stress. Degrades polypeptides processively to yield small peptide fragments that are 5 to 10 amino acids long. Binds to DNA in a double-stran…	lon	ko04112,map04112	-	-	-	AAA,LON_substr_bdg,Lon_C
SiRHI-GRM-P3	SPIROGRMP3_04890	L	PFAM Transposase, Mutator family	-	-	-	-	-	Transposase_mut
SiRHI-GRM-P3	SPIROGRMP3_04895	L	Transposase	-	-	-	-	-	Transposase_mut
SiRHI-GRM-P3	SPIROGRMP3_05000	L	PFAM Transposase, Mutator family	-	-	-	-	-	Transposase_mut
SiRHI-GRM-P3	SPIROGRMP3_05025	V	HNH endonuclease	-	-	-	-	-	HNH
SiRHI-GRM-P3	SPIROGRMP3_05045	S	thiamine transport	thiT	-	-	-	-	Thia_YuaJ
SiRHI-GRM-P3	SPIROGRMP3_05080	L	Initiator Replication protein	-	-	-	-	-	Rep_3
SiRHI-GRM-P3	SPIROGRMP3_05090	D	chromosome partitioning	-	-	-	-	-	AAA_31
SiRHI-GRM-P3	SPIROGRMP3_05125	L	DDE superfamily endonuclease	-	-	-	-	-	DDE_3,HTH_Tnp_IS630
SiRHI-GRM-P3	SPIROGRMP3_05130	G	phosphotransferase system, EIIB	nagE	ko00010,ko00500,ko00520,ko02026,ko02060,ko05111,map00010,map00500,map00520,map02026,map02060,map05111	M00265,M00266,M00267,M00268,M00270,M00272,M00303,M00806	R02738,R02780,R04111,R04394,R05132,R05199,R08559	RC00017,RC03206	PTS_EIIA_1,PTS_EIIB,PTS_EIIC
SiRHI-GRM-P3	SPIROGRMP3_05140	V	ABC transporter permease	-	-	M00258	-	-	FtsX
SiRHI-GRM-P3	SPIROGRMP3_05160	L	RecT family	recT	-	-	-	-	RecT
SiRHI-GRM-P3	SPIROGRMP3_05165	S	Psort location Cytoplasmic, score 8.96	-	-	-	-	-	-
SiRHI-GRM-P3	SPIROGRMP3_05200	-	-	-	-	-	-	-	ECF_trnsprt
SiRHI-GRM-P3	SPIROGRMP3_05215	K	Belongs to the MraZ family	mraZ	-	-	-	-	MraZ
SiRHI-GRM-P3	SPIROGRMP3_05220	J	Specifically methylates the N4 position of cytidine in position 1402 (C1402) of 16S rRNA	rsmH	-	-	-	-	Methyltransf_5
SiRHI-GRM-P3	SPIROGRMP3_05225	D	cell division	ftsA	ko04112,map04112	-	-	-	SHS2_FTSA
SiRHI-GRM-P3	SPIROGRMP3_05230	D	Essential cell division protein that forms a contractile ring structure (Z ring) at the future cell division site. The regulation of the ring assembly controls the timing and the location of cell division. One of the functions of the FtsZ ring is to recruit other cell division proteins to the septum to produce a new cell wall between the dividing cells. Binds GTP and shows GTPase activity	ftsZ	ko04112,map04112	-	-	-	FtsZ_C,Tubulin
SiRHI-GRM-P3	SPIROGRMP3_05235	D	Cell division protein that is part of the divisome complex and is recruited early to the Z-ring. Probably stimulates Z-ring formation, perhaps through the cross-linking of FtsZ protofilaments. Its function overlaps with FtsA	sepF	-	-	-	-	SepF
SiRHI-GRM-P3	SPIROGRMP3_05245	L	RNA polymerase that catalyzes the synthesis of short RNA molecules used as primers for DNA polymerase during DNA replication	dnaG	ko03030,map03030	-	-	-	DnaB_bind,Toprim_2,Toprim_4,Toprim_N,zf-CHC2
SiRHI-GRM-P3	SPIROGRMP3_05250	K	Sigma factors are initiation factors that promote the attachment of RNA polymerase to specific initiation sites and are then released	rpoD	-	-	-	-	Sigma70_r1_2,Sigma70_r2,Sigma70_r3,Sigma70_r4
SiRHI-GRM-P3	SPIROGRMP3_05255	S	dinuclear metal center protein, YbgI	-	-	-	-	-	NIF3
SiRHI-GRM-P3	SPIROGRMP3_05265	S	LemA family	lemA	-	-	-	-	LemA
SiRHI-GRM-P3	SPIROGRMP3_05270	S	hydrolases of the HAD superfamily	yxeH	-	-	-	-	Hydrolase_3
SiRHI-GRM-P3	SPIROGRMP3_05275	O	Belongs to the thioredoxin family	-	ko04621,ko05418,map04621,map05418	-	-	-	Thioredoxin
SiRHI-GRM-P3	SPIROGRMP3_05280	G	-transporter	glpT	-	-	-	-	MFS_1
SiRHI-GRM-P3	SPIROGRMP3_05285	L	DDE superfamily endonuclease	-	-	-	-	-	DDE_3,HTH_Tnp_IS630
SiRHI-GRM-P3	SPIROGRMP3_05345	L	Confers DNA tethering and processivity to DNA polymerases and other proteins. Acts as a clamp, forming a ring around DNA (a reaction catalyzed by the clamp-loading complex) which diffuses in an ATP-independent manner freely and bidirectionally along dsDNA. Initially characterized for its ability to contact the catalytic subunit of DNA polymerase III (Pol III), a complex, multichain enzyme respons…	dnaN	ko00230,ko00240,ko01100,ko03030,ko03430,ko03440,map00230,map00240,map01100,map03030,map03430,map03440	M00260	R00375,R00376,R00377,R00378	RC02795	DNA_pol3_beta,DNA_pol3_beta_2,DNA_pol3_beta_3
SiRHI-GRM-P3	SPIROGRMP3_05350	L	it binds specifically double-stranded DNA at a 9 bp consensus (dnaA box) 5'-TTATC CA A CA A-3'. DnaA binds to ATP and to acidic phospholipids	dnaA	ko02020,ko04112,map02020,map04112	-	-	-	Bac_DnaA,Bac_DnaA_C,DnaA_N
SiRHI-GRM-P3	SPIROGRMP3_05355	L	it binds specifically double-stranded DNA at a 9 bp consensus (dnaA box) 5'-TTATC CA A CA A-3'. DnaA binds to ATP and to acidic phospholipids	dnaA	ko02020,ko04112,map02020,map04112	-	-	-	Bac_DnaA,Bac_DnaA_C,DnaA_N
SiRHI-GRM-P3	SPIROGRMP3_05360	J	Belongs to the bacterial ribosomal protein bL34 family	rpmH	ko03010,map03010	M00178	-	-	Ribosomal_L34
SiRHI-GRM-P3	SPIROGRMP3_05365	J	RNaseP catalyzes the removal of the 5'-leader sequence from pre-tRNA to produce the mature 5'-terminus. It can also cleave other RNA substrates such as 4.5S RNA. The protein component plays an auxiliary but essential role in vivo by binding to the 5'-leader sequence and broadening the substrate specificity of the ribozyme	rnpA	-	-	-	-	Ribonuclease_P
SiRHI-GRM-P3	SPIROGRMP3_05370	U	Required for the insertion and or proper folding and or complex formation of integral membrane proteins into the membrane. Involved in integration of membrane proteins that insert both dependently and independently of the Sec translocase complex, as well as at least some lipoproteins. Aids folding of multispanning membrane proteins (By similarity)	yidC	ko02024,ko03060,ko03070,map02024,map03060,map03070	M00335	-	-	60KD_IMP
SiRHI-GRM-P3	SPIROGRMP3_05375	J	Exhibits a very high intrinsic GTPase hydrolysis rate. Involved in the addition of a carboxymethylaminomethyl (cmnm) group at the wobble position (U34) of certain tRNAs, forming tRNA- cmnm(5)s(2)U34	trmE	-	-	R08701	RC00053,RC00209,RC00870	MMR_HSR1,MnmE_helical,TrmE_N
SiRHI-GRM-P3	SPIROGRMP3_05380	L	TIGRFAM hydrolase, TatD family	tatD	-	-	-	-	TatD_DNase
SiRHI-GRM-P3	SPIROGRMP3_05385	L	DJ-1/PfpI family	-	-	-	-	-	DJ-1_PfpI
SiRHI-GRM-P3	SPIROGRMP3_05390	S	Competence protein ComEC	comEC	-	M00429	-	-	Competence,DUF4131,Lactamase_B
SiRHI-GRM-P3	SPIROGRMP3_05395	L	DNA polymerase III delta subunit	holA	ko00230,ko00240,ko01100,ko03030,ko03430,ko03440,map00230,map00240,map01100,map03030,map03430,map03440	M00260	R00375,R00376,R00377,R00378	RC02795	DNA_pol3_delta
SiRHI-GRM-P3	SPIROGRMP3_05400	-	-	-	-	-	-	-	-
SiRHI-GRM-P3	SPIROGRMP3_05410	S	nucleic acid binding OB-fold tRNA helicase-type	-	-	-	-	-	HD,tRNA_anti-codon
SiRHI-GRM-P3	SPIROGRMP3_05415	G	phosphomannomutase	manB	ko00010,ko00030,ko00051,ko00052,ko00230,ko00500,ko00520,ko00521,ko01100,ko01110,ko01120,ko01130,map00010,map00030,map00051,map00052,map00230,map00500,map00520,map00521,map01100,map01110,map01120,map01130	M00114,M00549	R00959,R01057,R01818,R08639	RC00408	PGM_PMM_I,PGM_PMM_II,PGM_PMM_III,PGM_PMM_IV
SiRHI-GRM-P3	SPIROGRMP3_05420	V	HNH endonuclease	-	-	-	-	-	HNH
SiRHI-GRM-P3	SPIROGRMP3_05425	J	Required for dimerization of active 70S ribosomes into 100S ribosomes in stationary phase	hpf	-	-	-	-	Ribosom_S30AE_C,Ribosomal_S30AE
SiRHI-GRM-P3	SPIROGRMP3_05440	J	Belongs to the class-I aminoacyl-tRNA synthetase family	leuS	ko00970,map00970	M00359,M00360	R03657	RC00055,RC00523	Anticodon_1,tRNA-synt_1,tRNA-synt_1_2
SiRHI-GRM-P3	SPIROGRMP3_05445	M	Choline/ethanolamine kinase	-	-	-	-	-	Choline_kinase
SiRHI-GRM-P3	SPIROGRMP3_05480	K	Participates in both transcription termination and antitermination	nusA	-	-	-	-	KH_5,NusA_N,S1_2
SiRHI-GRM-P3	SPIROGRMP3_05485	K	Nucleic-acid-binding protein	ylxR	-	-	-	-	DUF448
SiRHI-GRM-P3	SPIROGRMP3_05490	J	One of the essential components for the initiation of protein synthesis. Protects formylmethionyl-tRNA from spontaneous hydrolysis and promotes its binding to the 30S ribosomal subunits. Also involved in the hydrolysis of GTP during the formation of the 70S ribosomal complex	infB	-	-	-	-	GTP_EFTU,IF-2,IF2_N
SiRHI-GRM-P3	SPIROGRMP3_05495	J	rRNA processing	rbfA	-	-	-	-	RBFA
SiRHI-GRM-P3	SPIROGRMP3_05500	L	DDE superfamily endonuclease	-	-	-	-	-	DDE_3,HTH_Tnp_IS630
SiRHI-GRM-P3	SPIROGRMP3_05520	S	DNA metabolic process	-	-	-	-	-	-
SiRHI-GRM-P3	SPIROGRMP3_05570	I	lipase activity	-	ko05132,map05132	-	-	-	Lipase_GDSL
SiRHI-GRM-P3	SPIROGRMP3_05575	P	Catalyzes the ATP-dependent transfer of a sulfur to tRNA to produce 4-thiouridine in position 8 of tRNAs, which functions as a near-UV photosensor. Also catalyzes the transfer of sulfur to the sulfur carrier protein ThiS, forming ThiS-thiocarboxylate. This is a step in the synthesis of thiazole, in the thiamine biosynthesis pathway. The sulfur is donated as persulfide by IscS	-	-	-	-	-	Rhodanese
SiRHI-GRM-P3	SPIROGRMP3_05580	J	Involved in mRNA degradation. Catalyzes the phosphorolysis of single-stranded polyribonucleotides processively in the 3'- to 5'-direction	pnp	ko00230,ko00240,ko03018,map00230,map00240,map03018	M00394	R00437,R00438,R00439,R00440	RC02795	KH_1,PNPase,RNase_PH,RNase_PH_C,S1
SiRHI-GRM-P3	SPIROGRMP3_05585	O	hydrolase of the metallo-beta-lactamase	-	ko03018,map03018	-	-	-	Lactamase_B,RMMBL
SiRHI-GRM-P3	SPIROGRMP3_05620	M	Required for accurate and efficient protein synthesis under certain stress conditions. May act as a fidelity factor of the translation reaction, by catalyzing a one-codon backward translocation of tRNAs on improperly translocated ribosomes. Back- translocation proceeds from a post-translocation (POST) complex to a pre-translocation (PRE) complex, thus giving elongation factor G a second chance to…	lepA	ko05134,map05134	-	-	-	EFG_C,GTP_EFTU,GTP_EFTU_D2,LepA_C
SiRHI-GRM-P3	SPIROGRMP3_05625	J	One of the primary rRNA binding proteins, it binds directly to 16S rRNA where it nucleates assembly of the body of the 30S subunit	rpsD	ko03010,map03010	M00178,M00179	-	-	Ribosomal_S4,S4
SiRHI-GRM-P3	SPIROGRMP3_05630	L	Transposase	-	-	-	-	-	UPF0236
SiRHI-GRM-P3	SPIROGRMP3_05645	F	Belongs to the cytidylate kinase family. Type 1 subfamily	cmk	ko00240,ko01100,map00240,map01100	M00052	R00158,R00512,R01665	RC00002	Cytidylate_kin
SiRHI-GRM-P3	SPIROGRMP3_05650	S	GTPase that plays an essential role in the late steps of ribosome biogenesis	der	-	-	-	-	KH_dom-like,MMR_HSR1
SiRHI-GRM-P3	SPIROGRMP3_05670	J	Belongs to the class-II aminoacyl-tRNA synthetase family	lysS	ko00970,map00970	M00359,M00360	R03658	RC00055,RC00523	tRNA-synt_2,tRNA_anti-codon
SiRHI-GRM-P3	SPIROGRMP3_05690	V	ABC transporter permease	-	-	M00258	-	-	FtsX
SiRHI-GRM-P3	SPIROGRMP3_05705	I	lipase activity	-	-	-	-	-	Autotransporter,Big_3_5,Lipase_GDSL,Pertactin
SiRHI-GRM-P3	SPIROGRMP3_05735	D	NAD-binding protein involved in the addition of a carboxymethylaminomethyl (cmnm) group at the wobble position (U34) of certain tRNAs, forming tRNA-cmnm(5)s(2)U34	gidA	-	-	R08701	RC00053,RC00209,RC00870	GIDA,GIDA_assoc
SiRHI-GRM-P3	SPIROGRMP3_05745	L	CRISPR (clustered regularly interspaced short palindromic repeat) is an adaptive immune system that provides protection against mobile genetic elements (viruses, transposable elements and conjugative plasmids). CRISPR clusters contain spacers, sequences complementary to antecedent mobile elements, and target invading nucleic acids. CRISPR clusters are transcribed and processed into CRISPR RNA (cr…	cas9	-	-	-	-	HNH_4
SiRHI-GRM-P3	SPIROGRMP3_05765	F	Deoxynucleoside kinase	dck	ko00230,ko00240,ko01100,map00230,map00240,map01100	-	R00185,R01666,R02089	RC00002,RC00017	dNK
SiRHI-GRM-P3	SPIROGRMP3_05770	J	Binds together with S18 to 16S ribosomal RNA	rpsF	ko03010,map03010	M00178	-	-	Ribosomal_S6
SiRHI-GRM-P3	SPIROGRMP3_05775	L	Plays an important role in DNA replication, recombination and repair. Binds to ssDNA and to an array of partner proteins to recruit them to their sites of action during DNA metabolism	-	-	-	-	-	SSB
SiRHI-GRM-P3	SPIROGRMP3_05780	J	Binds as a heterodimer with protein S6 to the central domain of the 16S rRNA, where it helps stabilize the platform of the 30S subunit	rpsR	ko03010,map03010	M00178	-	-	Ribosomal_S18
SiRHI-GRM-P3	SPIROGRMP3_05785	T	DHHA1 domain protein	-	-	-	-	-	DHH,DHHA1
SiRHI-GRM-P3	SPIROGRMP3_05790	J	binds to the 23S rRNA	rplI	ko03010,map03010	M00178	-	-	Ribosomal_L9_C,Ribosomal_L9_N
SiRHI-GRM-P3	SPIROGRMP3_05795	L	Participates in initiation and elongation during chromosome replication	dnaB	ko03030,ko04112,map03030,map04112	-	-	-	DnaB,DnaB_C
SiRHI-GRM-P3	SPIROGRMP3_05820	J	Binds directly to 23S rRNA. The L1 stalk is quite mobile in the ribosome, and is involved in E site tRNA release	rplA	ko03010,map03010	M00178,M00179	-	-	Ribosomal_L1
SiRHI-GRM-P3	SPIROGRMP3_05825	J	Forms part of the ribosomal stalk which helps the ribosome interact with GTP-bound translation factors	rplK	ko03010,map03010	M00178,M00179	-	-	Ribosomal_L11,Ribosomal_L11_N
SiRHI-GRM-P3	SPIROGRMP3_05830	K	Participates in transcription elongation, termination and antitermination	nusG	-	-	-	-	KOW,NusG
SiRHI-GRM-P3	SPIROGRMP3_05840	J	Belongs to the bacterial ribosomal protein bL33 family	rpmG	ko03010,map03010	M00178	-	-	Ribosomal_L33
SiRHI-GRM-P3	SPIROGRMP3_05845	G	chitinase activity	-	ko00520,ko01100,map00520,map01100	-	R01206,R02334	RC00467	CBM_2,Esterase_phd,Glyco_hydro_18,SLT
SiRHI-GRM-P3	SPIROGRMP3_05855	J	Belongs to the pseudouridine synthase RsuA family	rluB	-	-	-	-	PseudoU_synth_2,S4
SiRHI-GRM-P3	SPIROGRMP3_05860	D	Participates in chromosomal partition during cell division. May act via the formation of a condensin-like complex containing Smc and ScpA that pull DNA away from mid-cell into both cell halves	scpB	-	-	-	-	SMC_ScpB
SiRHI-GRM-P3	SPIROGRMP3_05865	D	Participates in chromosomal partition during cell division. May act via the formation of a condensin-like complex containing Smc and ScpB that pull DNA away from mid-cell into both cell halves	scpA	-	-	-	-	SMC_ScpA
SiRHI-GRM-P3	SPIROGRMP3_05875	F	phosphorylase	pdp	ko00240,ko01100,map00240,map01100	-	R01570,R01876,R02296,R02484	RC00063	Glycos_trans_3N,Glycos_transf_3,PYNP_C
SiRHI-GRM-P3	SPIROGRMP3_05880	I	holo-[acyl-carrier-protein] synthase activity	acpS	ko00770,ko00790,ko01100,map00770,map00790,map01100	M00126,M00841	R01625,R03503	RC00002,RC00017	ACPS
SiRHI-GRM-P3	SPIROGRMP3_05885	L	Endonuclease that specifically degrades the RNA of RNA- DNA hybrids	rnhC	ko03030,map03030	-	-	-	DUF3378,RNase_HII
SiRHI-GRM-P3	SPIROGRMP3_05940	S	Putative esterase	-	-	-	-	-	Esterase
SiRHI-GRM-P3	SPIROGRMP3_05945	S	PQ loop repeat	-	-	-	-	-	PQ-loop
SiRHI-GRM-P3	SPIROGRMP3_05965	M	Transfers the N-acyl diglyceride group on what will become the N-terminal cysteine of membrane lipoproteins	lgt	-	-	-	-	HAD_2,LGT
SiRHI-GRM-P3	SPIROGRMP3_05975	-	-	-	-	-	-	-	-
SiRHI-GRM-P3	SPIROGRMP3_05980	U	Belongs to the binding-protein-dependent transport system permease family	rbsC-2	-	M00221	-	-	BPD_transp_2
SiRHI-GRM-P3	SPIROGRMP3_05985	U	Belongs to the binding-protein-dependent transport system permease family	rbsC-1	-	M00221	-	-	BPD_transp_2
SiRHI-GRM-P3	SPIROGRMP3_05990	S	abc transporter atp-binding protein	mglA	-	M00221	-	-	ABC_tran
SiRHI-GRM-P3	SPIROGRMP3_05995	S	ABC transporter substrate-binding protein PnrA-like	-	-	-	-	-	Bmp
SiRHI-GRM-P3	SPIROGRMP3_06000	ET	ABC transporter substrate-binding protein PnrA-like	tmpC	-	-	-	-	Bmp
SiRHI-GRM-P3	SPIROGRMP3_06045	S	Uncharacterised 5xTM membrane BCR, YitT family COG1284	yitT	-	-	-	-	DUF2179,YitT_membrane
SiRHI-GRM-P3	SPIROGRMP3_06065	M	Anthrax toxin LF subunit	exoY	-	-	-	-	Anthrax_toxA
SiRHI-GRM-P3	SPIROGRMP3_06145	P	COG0569 K transport systems, NAD-binding component	ktrA	-	-	-	-	TrkA_C,TrkA_N
SiRHI-GRM-P3	SPIROGRMP3_06150	P	Potassium uptake protein	ktrB	-	-	-	-	TrkH
SiRHI-GRM-P3	SPIROGRMP3_06155	F	Catalyzes the oxidation of 5,10- methylenetetrahydrofolate to 5,10-methenyltetrahydrofolate and then the hydrolysis of 5,10-methenyltetrahydrofolate to 10- formyltetrahydrofolate	folD	ko00670,ko00720,ko01100,ko01120,ko01200,map00670,map00720,map01100,map01120,map01200	M00140,M00377	R01220,R01655	RC00202,RC00578	THF_DHG_CYH,THF_DHG_CYH_C
SiRHI-GRM-P3	SPIROGRMP3_06160	V	drug transmembrane transporter activity	norM	-	-	-	-	MatE
SiRHI-GRM-P3	SPIROGRMP3_06205	K	high mobility group	HMGB2	ko03410,ko04140,ko04217,map03410,map04140,map04217	-	-	-	HMG_box,HMG_box_2
SiRHI-GRM-P3	SPIROGRMP3_06260	J	This protein binds to 23S rRNA in the presence of protein L20	rplU	ko03010,map03010	M00178	-	-	Ribosomal_L21p
SiRHI-GRM-P3	SPIROGRMP3_06265	J	ribosomal protein	ysxB	-	-	-	-	Peptidase_Prp
SiRHI-GRM-P3	SPIROGRMP3_06270	J	Belongs to the bacterial ribosomal protein bL27 family	rpmA	ko03010,map03010	M00178	-	-	Ribosomal_L27
SiRHI-GRM-P3	SPIROGRMP3_06275	H	Catalyzes two steps in the biosynthesis of coenzyme A. In the first step cysteine is conjugated to 4'-phosphopantothenate to form 4-phosphopantothenoylcysteine, in the latter compound is decarboxylated to form 4'-phosphopantotheine	dfp	ko00770,ko01100,map00770,map01100	M00120	R03269,R04231	RC00064,RC00090,RC00822	DFP,Flavoprotein
SiRHI-GRM-P3	SPIROGRMP3_06280	-	-	-	-	-	-	-	-
SiRHI-GRM-P3	SPIROGRMP3_06310	C	Produces ATP from ADP in the presence of a proton gradient across the membrane	atpC	ko00190,ko00195,ko01100,map00190,map00195,map01100	M00157	-	-	ATP-synt_DE,ATP-synt_DE_N
SiRHI-GRM-P3	SPIROGRMP3_06315	C	Produces ATP from ADP in the presence of a proton gradient across the membrane. The catalytic sites are hosted primarily by the beta subunits	atpD	ko00190,ko00195,ko01100,map00190,map00195,map01100	M00157	-	-	ATP-synt_ab,ATP-synt_ab_N
SiRHI-GRM-P3	SPIROGRMP3_06320	C	Produces ATP from ADP in the presence of a proton gradient across the membrane. The catalytic sites are hosted primarily by the beta subunits	atpD	ko00190,ko00195,ko01100,map00190,map00195,map01100	M00157	-	-	ATP-synt_ab,ATP-synt_ab_N
SiRHI-GRM-P3	SPIROGRMP3_06325	K	DNA-dependent RNA polymerase catalyzes the transcription of DNA into RNA using the four ribonucleoside triphosphates as substrates	rpoC	ko00230,ko00240,ko01100,ko03020,map00230,map00240,map01100,map03020	M00183	R00435,R00441,R00442,R00443	RC02795	RNA_pol_Rpb1_1,RNA_pol_Rpb1_2,RNA_pol_Rpb1_3,RNA_pol_Rpb1_4,RNA_pol_Rpb1_5
SiRHI-GRM-P3	SPIROGRMP3_06330	K	DNA-dependent RNA polymerase catalyzes the transcription of DNA into RNA using the four ribonucleoside triphosphates as substrates	rpoB	ko00230,ko00240,ko01100,ko03020,map00230,map00240,map01100,map03020	M00183	R00435,R00441,R00442,R00443	RC02795	RNA_pol_Rpb2_1,RNA_pol_Rpb2_2,RNA_pol_Rpb2_3,RNA_pol_Rpb2_45,RNA_pol_Rpb2_6,RNA_pol_Rpb2_7
SiRHI-GRM-P3	SPIROGRMP3_06335	J	Forms part of the ribosomal stalk which helps the ribosome interact with GTP-bound translation factors. Is thus essential for accurate translation	rplL	ko03010,map03010	M00178	-	-	Ribosomal_L12,Ribosomal_L12_N
SiRHI-GRM-P3	SPIROGRMP3_06340	J	Forms part of the ribosomal stalk, playing a central role in the interaction of the ribosome with GTP-bound translation factors	rplJ	ko03010,map03010	M00178,M00179	-	-	Ribosomal_L10
SiRHI-GRM-P3	SPIROGRMP3_06425	L	DNA (cytosine-5-)-methyltransferase activity	dcm	ko00270,ko01100,ko05206,map00270,map01100,map05206	M00035	R04858	RC00003,RC00332	DNA_methylase
SiRHI-GRM-P3	SPIROGRMP3_06430	S	von Willebrand factor (vWF) type A domain	-	-	-	-	-	VWA_2
SiRHI-GRM-P3	SPIROGRMP3_06435	S	AAA domain (dynein-related subfamily)	-	-	-	-	-	AAA_5
SiRHI-GRM-P3	SPIROGRMP3_06455	L	Transposase	-	-	-	-	-	Transposase_mut
SiRHI-GRM-P3	SPIROGRMP3_06460	L	PFAM Transposase, Mutator family	-	-	-	-	-	Transposase_mut
SiRHI-GRM-P3	SPIROGRMP3_06465	L	Transposase, Mutator family	-	-	-	-	-	Transposase_mut
SiRHI-GRM-P3	SPIROGRMP3_06470	K	Necessary for efficient RNA polymerase transcription elongation past template-encoded arresting sites. The arresting sites in DNA have the property of trapping a certain fraction of elongating RNA polymerases that pass through, resulting in locked ternary complexes. Cleavage of the nascent transcript by cleavage factors such as GreA or GreB allows the resumption of elongation from the new 3'termi…	greA	-	-	-	-	GreA_GreB,GreA_GreB_N
SiRHI-GRM-P3	SPIROGRMP3_06475	J	Belongs to the bacterial ribosomal protein bL28 family	rpmB	ko03010,map03010	M00178	-	-	Ribosomal_L28
SiRHI-GRM-P3	SPIROGRMP3_06485	P	phosphate ion binding	pstS	ko02010,ko02020,ko05152,map02010,map02020,map05152	M00222	-	-	BPD_transp_1,PBP_like_2
SiRHI-GRM-P3	SPIROGRMP3_06490	P	phosphate ABC transporter, inner membrane subunit PstA	-	ko02010,map02010	M00222	-	-	BPD_transp_1
SiRHI-GRM-P3	SPIROGRMP3_06495	P	Part of the ABC transporter complex PstSACB involved in phosphate import. Responsible for energy coupling to the transport system	pstB	ko02010,map02010	M00222	-	-	ABC_tran
SiRHI-GRM-P3	SPIROGRMP3_06500	P	PhoU domain	phoU	-	-	-	-	PhoU
SiRHI-GRM-P3	SPIROGRMP3_06510	L	AAA domain, putative AbiEii toxin, Type IV TA system	-	-	-	-	-	AAA_15,AAA_21
SiRHI-GRM-P3	SPIROGRMP3_06525	G	phosphotransferase system	-	-	-	-	-	-
SiRHI-GRM-P3	SPIROGRMP3_06530	D	Cell shape determining protein MreB Mrl	mreB2	-	-	-	-	MreB_Mbl
SiRHI-GRM-P3	SPIROGRMP3_06540	C	Catalyzes the reductive cleavage of azo bond in aromatic azo compounds to the corresponding amines. Requires NADH, but not NADPH, as an electron donor for its activity	acpD	-	-	-	-	Flavodoxin_2
SiRHI-GRM-P3	SPIROGRMP3_06550	S	Psort location Cytoplasmic, score 8.87	-	-	-	-	-	-
SiRHI-GRM-P3	SPIROGRMP3_06625	S	Helix-turn-helix of DDE superfamily endonuclease	-	-	-	-	-	HTH_Tnp_4
SiRHI-GRM-P3	SPIROGRMP3_06685	D	AAA domain	-	-	-	-	-	AAA_31
SiRHI-GRM-P3	SPIROGRMP3_06690	D	Anion-transporting ATPase	-	-	-	-	-	AAA_31
SiRHI-GRM-P3	SPIROGRMP3_06705	S	Phage terminase large subunit	-	-	-	-	-	Terminase_6,Terminase_6C
SiRHI-GRM-P3	SPIROGRMP3_06715	U	Part of the Sec protein translocase complex. Interacts with the SecYEG preprotein conducting channel. Has a central role in coupling the hydrolysis of ATP to the transfer of proteins into and across the cell membrane, serving as an ATP-driven molecular motor driving the stepwise translocation of polypeptide chains across the membrane	secA	ko02024,ko03060,ko03070,map02024,map03060,map03070	M00335	-	-	Helicase_C,SecA_DEAD,SecA_PP_bind,SecA_SW
SiRHI-GRM-P3	SPIROGRMP3_06720	L	Dna alkylation repair	alkD	-	-	-	-	DNA_alkylation
SiRHI-GRM-P3	SPIROGRMP3_06730	G	PTS system, glucose-specific	-	ko00010,ko00500,ko00520,ko02060,map00010,map00500,map00520,map02060	M00266	R02738,R04111	RC00017,RC03206	PTS_EIIB,PTS_EIIC
